# Supplementary material for: The Swi-Snf chromatin remodeling complex mediates gene repression through metabolic control
Source: Nucleic Acids Res. 2023 Aug 31;51(19):10278–91. doi: 10.1093/nar/gkad711 (PMC10602859; doi:10.1093/nar/gkad711)
Supplement: gkad711_Supplemental_Files [file gkad711_supplemental_files.zip]

Archive with 8 entries (8 files):
- MChurch Supplemental Figs R2.pdf
- Supplemental_Methods.docx
- Supplemental_Table_S1.doc.docx
- Supplemental_Table_S2.docx
- Supplemental_Table_S3.docx
- Supplementary file S1.pdf
- Supplementary file S2.xlsx
- Supplementary Files 1 & 2 Legends.docx
