# Supplementary material for: The Swi-Snf chromatin remodeling complex mediates gene repression through metabolic control
Source: Nucleic Acids Res. 2023 Aug 31;51(19):10278–91. doi: 10.1093/nar/gkad711 (PMC10602859; doi:10.1093/nar/gkad711)
Supplement: gkad711_Supplemental_Files [file gkad711_supplemental_files.zip › Supplementary file S2.xlsx]

## Sheet: wt_vs_snf_RNA_seq
ensid	Name	Chrom	Start	End	Strand	Biotype	cpm..s_rrp6_sd_1	cpm..s_rrp6_sd_2	cpm..s_rrp6_sd_3	cpm..s_rrp6_ypd_1	cpm..s_rrp6_ypd_2	cpm..s_rrp6_ypd_3	snf2ypd_vs_wtypd.logCPM	snf5ypd_vs_wtypd.logCPM	snf2cys_vs_wtcys.logCPM	snf5cys_vs_wtcys.logCPM	snf2ypd_vs_wtypd.log2fc	snf2ypd_vs_wtypd.pval	snf2ypd_vs_wtypd.padj	snf5ypd_vs_wtypd.log2fc	snf5ypd_vs_wtypd.pval	snf5ypd_vs_wtypd.padj	snf2cys_vs_wtcys.log2fc	snf2cys_vs_wtcys.pval	snf2cys_vs_wtcys.padj	snf5cys_vs_wtcys.log2fc	snf5cys_vs_wtcys.pval	snf5cys_vs_wtcys.padj
YPR204W		chrXVI	944603	947701	+	protein_coding	3	4	6	4	3	3	2.06037	2.06037	2.06037	2.06037	0.393187	0.292421	0.472732	-0.377138	0.350843	0.511915	-0.773921	0.0411369	0.127098	-0.383764	0.288561	0.47099
YPR202W		chrXVI	943032	943896	+	protein_coding	3	6	3	1	2	2	1.82493	1.82493	1.82493	1.82493	0.43823	0.41116	0.58993	-0.0676554	0.903714	0.947399	-0.679646	0.185566	0.356298	-0.561834	0.276986	0.458148
YPR201W	ARR3	chrXVI	939922	941136	+	protein_coding	7	6	7	1	1	1	3.14478	3.14478	3.14478	3.14478	1.34854	9.55322e-05	0.00150815	0.843694	0.0116697	0.0413133	0.958918	0.00100228	0.00879582	0.182628	0.525453	0.693814
YPR200C	ARR2	chrXVI	939279	939671	-	protein_coding	8	13	6	5	9	4	3.09287	3.09287	3.09287	3.09287	1.31537	0.00218899	0.0148955	0.587279	0.176543	0.314439	0.678704	0.0953367	0.226204	0.411694	0.327621	0.510131
YPR199C	ARR1	chrXVI	938148	939032	-	protein_coding	26	14	22	22	16	17	4.47985	4.47985	4.47985	4.47985	0.392572	0.0476116	0.137872	0.257222	0.188487	0.328626	0.205003	0.25788	0.441066	0.220013	0.229886	0.405733
YPR198W	SGE1	chrXVI	934034	935665	+	protein_coding	60	58	45	35	36	39	5.39912	5.39912	5.39912	5.39912	0.179502	0.254464	0.429497	-0.271831	0.0967504	0.202749	-0.0232226	0.87578	0.931395	-0.402744	0.0120777	0.0515698
YPR196W		chrXVI	931376	932788	+	protein_coding	10	8	13	9	8	10	3.40192	3.40192	3.40192	3.40192	0.362231	0.250855	0.425192	0.197094	0.531543	0.68112	0.3927	0.151535	0.311471	0.424376	0.126509	0.269419
YPR194C		chrXVI	924304	926937	-	protein_coding	11	8	9	9	6	11	2.56778	2.56778	2.56778	2.56778	-1.54423	8.76007e-05	0.00142312	-2.98113	4.72173e-08	1.76816e-06	-2.47137	2.45683e-10	2.743e-08	-3.09171	1.36118e-11	1.7097e-09
YPR193C	HPA2	chrXVI	922909	923379	-	protein_coding	2	2	3	2	2	2	1.46304	1.46304	1.46304	1.46304	0.257163	0.645346	0.778469	0.252418	0.648448	0.774617	0.873121	0.105542	0.242312	-0.136011	0.825026	0.906191
YPR192W		chrXVI	921860	922777	+	protein_coding	1	1	5	2	2	1	3.44701	3.44701	3.44701	3.44701	1.78731	0.000460865	0.00482578	2.92414	7.73587e-08	2.64997e-06	2.02561	9.22125e-05	0.00136982	3.07084	4.2742e-08	1.67497e-06
YPR191W	QCR2	chrXVI	919381	920487	+	protein_coding	67	72	61	75	83	68	6.6614	6.6614	6.6614	6.6614	0.346959	0.0169313	0.0662417	1.04417	1.17289e-08	5.56798e-07	0.555017	0.000265553	0.0031209	1.24331	2.14412e-10	1.84634e-08
YPR190C	RPC82	chrXVI	917077	919041	-	protein_coding	40	39	31	101	90	98	5.87436	5.87436	5.87436	5.87436	-0.070313	0.761176	0.858584	0.0108088	0.962652	0.98233	-0.0307657	0.891725	0.941304	0.126091	0.578565	0.736367
YPR189W	SKI3	chrXVI	912664	916962	+	protein_coding	140	153	129	100	100	111	6.97172	6.97172	6.97172	6.97172	0.0244244	0.803367	0.890841	-0.021471	0.827129	0.896446	0.0106467	0.912062	0.953333	0.0289044	0.765139	0.867762
YPR188C		chrXVI	911988	912479	-	protein_coding	22	24	25	33	26	33	4.8102	4.8102	4.8102	4.8102	0.337163	0.0771498	0.192683	0.486385	0.0122664	0.0428718	0.28856	0.112146	0.252665	0.439837	0.0186157	0.0712145
YPR187W	RPO26	chrXVI	911257	911800	+	protein_coding	36	39	44	117	122	109	6.36785	6.36785	6.36785	6.36785	-0.314791	0.14832	0.299556	-0.451247	0.0429891	0.109859	-0.308425	0.151988	0.312103	-0.251294	0.242116	0.418928
YPR186C	PZF1	chrXVI	909733	911022	-	protein_coding	25	28	26	20	21	21	4.39405	4.39405	4.39405	4.39405	-0.0650407	0.732151	0.839908	-0.211588	0.27532	0.432155	-0.0026688	0.988299	0.993206	0.143565	0.433961	0.612298
YPR185W	ATG13	chrXVI	907218	909434	+	protein_coding	77	67	66	13	13	16	5.33577	5.33577	5.33577	5.33577	0.39126	0.0342029	0.109686	0.277907	0.1288	0.250819	0.143004	0.40068	0.581956	0.321384	0.0646716	0.170042
YPR184W		chrXVI	902044	906654	+	protein_coding	87	126	95	53	58	50	6.76597	6.76597	6.76597	6.76597	-0.938561	0.0468821	0.136679	-0.504024	0.267276	0.42372	-0.584583	0.195301	0.368881	-0.20152	0.64946	0.79023
YPR183W	DPM1	chrXVI	900755	901558	+	protein_coding	67	54	70	96	95	78	6.2568	6.2568	6.2568	6.2568	-0.093179	0.500663	0.664867	0.140189	0.309118	0.470386	-0.0895363	0.503793	0.674522	0.00579067	0.965458	0.985945
YPR182W	SMX3	chrXVI	900194	900454	+	protein_coding	16	16	22	25	15	24	4.14055	4.14055	4.14055	4.14055	0.450644	0.0173749	0.0675827	0.0248178	0.969246	0.984597	0.245803	0.158553	0.32164	0.0435449	0.80408	0.892907
YPR181C		chrXVI	897361	899667	-	protein_coding	172	164	152	231	237	241	7.60709	7.60709	7.60709	7.60709	-0.245353	0.0167285	0.065747	-0.159118	0.110805	0.224407	-0.154075	0.118637	0.26413	-0.100192	0.305246	0.488799
YPR180W	AOS1	chrXVI	895961	897004	+	protein_coding	21	19	22	16	19	23	4.57402	4.57402	4.57402	4.57402	0.49953	0.0098806	0.0452113	0.272057	0.150823	0.280898	0.287488	0.103246	0.238941	0.180396	0.306907	0.490765
YPR179C	HDA3	chrXVI	893797	895764	-	protein_coding	37	34	41	29	21	25	5.09803	5.09803	5.09803	5.09803	-0.0597976	0.705312	0.823137	0.0345666	0.825351	0.894964	0.192039	0.204421	0.380269	0.0454189	0.764762	0.867762
YPR178W	PRP4	chrXVI	892332	893729	+	protein_coding	36	33	40	21	24	27	4.68593	4.68593	4.68593	4.68593	-0.132503	0.428631	0.604451	-0.103596	0.478847	0.63422	-0.00559716	0.994099	0.996247	-0.22094	0.146761	0.299129
YPR176C		chrXVI	891101	892078	-	protein_coding	54	46	57	29	28	29	5.51687	5.51687	5.51687	5.51687	0.391253	0.00356233	0.0212857	0.0362123	0.776309	0.860698	0.218836	0.0788284	0.198825	-0.0733299	0.555633	0.71794
YPR175W		chrXVI	888974	891043	+	protein_coding	16	18	18	29	30	37	4.9398	4.9398	4.9398	4.9398	0.61547	0.00921343	0.0429936	0.923753	0.000193352	0.00179895	0.546133	0.0129034	0.0552912	0.688298	0.00235164	0.0149243
YPR174C		chrXVI	888043	888708	-	protein_coding	11	8	13	15	10	17	4.17281	4.17281	4.17281	4.17281	0.539084	0.0235731	0.0840961	0.700111	0.00375562	0.0176345	0.321417	0.129516	0.279874	0.409974	0.0573568	0.156543
YPR173C	VPS4	chrXVI	886524	887837	-	protein_coding	64	56	66	70	57	84	6.074	6.074	6.074	6.074	-0.0173568	0.901665	0.952039	0.0928778	0.509185	0.661753	0.042478	0.754999	0.855136	0.250212	0.0732475	0.184465
YPR172W		chrXVI	885796	886398	+	protein_coding	15	21	15	17	14	14	4.49278	4.49278	4.49278	4.49278	0.378449	0.04534	0.133735	0.684565	0.000546787	0.00412588	0.00999887	0.953399	0.97493	0.421088	0.0175913	0.0683802
YPR171W		chrXVI	883828	885558	+	protein_coding	70	57	69	34	32	44	5.59218	5.59218	5.59218	5.59218	0.146338	0.333225	0.513404	0.244451	0.10822	0.220425	0.112348	0.430976	0.6098	0.0305882	0.831267	0.908906
YPR170W-B		chrXVI	883239	883595	+	protein_coding	3	3	2	4	3	5	1.55487	1.55487	1.55487	1.55487	-1.09571	0.0066095	0.0333183	-1.66594	0.000214866	0.00195389	-0.248177	0.548197	0.707575	0.154551	0.69123	0.818423
YPR170C		chrXVI	882983	883318	-	protein_coding	2	2	2	1	1	1	0.907497	0.907497	0.907497	0.907497	0.214098	0.704631	0.82266	-1.48043	0.0431806	0.110172	0.649589	0.331187	0.517095	0.731177	0.294755	0.477617
YPR169W		chrXVI	878690	880168	+	protein_coding	187	193	170	114	117	115	6.70299	6.70299	6.70299	6.70299	0.0169438	0.903372	0.95234	-0.223365	0.120429	0.237898	-0.460677	0.00181168	0.0133964	-0.18476	0.180066	0.343767
YPR168W	NUT2	chrXVI	878076	878549	+	protein_coding	86	60	57	12	13	12	5.0037	5.0037	5.0037	5.0037	0.419964	0.0402892	0.122927	0.267067	0.187065	0.326618	0.146628	0.43669	0.613993	-0.0070923	0.970592	0.987992
YPR167C		chrXVI	876847	877632	-	protein_coding	938	822	737	10	8	11	7.84176	7.84176	7.84176	7.84176	1.64492	2.91024e-08	1.87604e-06	2.53688	5.43064e-13	1.05617e-10	0.407823	0.0880645	0.213744	0.0258597	0.915657	0.960657
YPR166C		chrXVI	876282	876629	-	protein_coding	17	26	20	18	22	17	4.50157	4.50157	4.50157	4.50157	0.191784	0.33316	0.513404	0.145162	0.464119	0.621126	0.20711	0.268441	0.452075	0.0498201	0.791792	0.88429
YPR165W		chrXVI	875368	875997	+	protein_coding	108	117	99	223	246	207	7.46576	7.46576	7.46576	7.46576	-0.0343688	0.807634	0.8936	-0.0810824	0.566971	0.71077	-0.0860932	0.539167	0.699822	-0.0736895	0.599479	0.755015
YPR164W	MMS1	chrXVI	870703	874926	+	protein_coding	112	110	99	90	72	92	6.75067	6.75067	6.75067	6.75067	0.261912	0.0726573	0.184598	0.0736674	0.606949	0.741348	0.200164	0.157675	0.320182	0.16855	0.233861	0.409987
YPR163C	TIF3	chrXVI	868645	869955	-	protein_coding	114	99	120	440	443	374	7.95045	7.95045	7.95045	7.95045	-0.557836	0.00505799	0.027647	-0.412552	0.0326534	0.0896074	-0.599701	0.00268614	0.0179742	-0.391228	0.0410466	0.123797
YPR162C		chrXVI	866715	868304	-	protein_coding	33	36	35	32	30	34	5.03138	5.03138	5.03138	5.03138	0.12907	0.355891	0.535289	0.19014	0.217948	0.365003	0.246113	0.0662429	0.175783	0.298617	0.0286672	0.0961258
YPR161C	SGV1	chrXVI	864449	866422	-	protein_coding	71	59	64	78	62	74	6.05121	6.05121	6.05121	6.05121	0.146772	0.357466	0.536644	0.0137729	0.931281	0.964227	0.050352	0.743272	0.848545	0.0303134	0.844624	0.917851
YPR160W		chrXVI	861306	864014	+	protein_coding	108	192	76	102	137	37	7.24771	7.24771	7.24771	7.24771	-2.83424	0.000293854	0.00348065	-2.79881	0.000327411	0.00272646	-2.39856	0.00119518	0.0100219	-2.69643	0.000427696	0.00384863
YPR160C-A		chrXVI	862577	862861	-	protein_coding	1	4	2	3	4	4	1.03955	1.03955	1.03955	1.03955	0.0102665	0.985795	0.994205	-0.638519	0.310859	0.47192	-0.59818	0.311052	0.495595	0.105498	0.846792	0.918716
YPR159W	KRE6	chrXVI	857583	859745	+	protein_coding	294	254	312	330	291	367	8.33296	8.33296	8.33296	8.33296	0.103205	0.315028	0.495773	0.115833	0.260584	0.416064	0.199731	0.0559896	0.156134	0.140589	0.172581	0.333081
YPR158W-B		chrXVI	844709	849980	+	transposable_element	4	8	2	4	3	6	1.95796	1.95796	1.95796	1.95796	-0.954245	0.0572221	0.155542	-0.97767	0.0496895	0.123131	-1.0169	0.0210461	0.0786164	-1.23377	0.00866048	0.0407922
YPR158W		chrXVI	843262	844020	+	protein_coding	8	14	10	27	38	18	4.51592	4.51592	4.51592	4.51592	-0.0791516	0.829237	0.908499	1.22914	0.000803637	0.00546854	-0.133022	0.684157	0.810138	0.815554	0.0136246	0.0562622
YPR158C-D		chrXVI	850989	856257	-	transposable_element	42	61	53	36	53	45	5.1569	5.1569	5.1569	5.1569	-2.8313	1.21891e-15	8.16536e-13	-2.66811	3.62747e-15	1.458e-12	-2.54578	9.44296e-16	7.11645e-13	-2.46395	2.90788e-15	1.25226e-12
YPR157W		chrXVI	841266	842669	+	protein_coding	146	158	117	138	83	69	6.46919	6.46919	6.46919	6.46919	0.0349663	0.935901	0.971274	0.838828	0.0553851	0.134071	0.645871	0.137588	0.291264	1.60233	0.00064839	0.00544831
YPR156C		chrXVI	837909	839777	-	protein_coding	206	188	141	224	180	150	7.0658	7.0658	7.0658	7.0658	-0.00999198	0.971469	0.987512	-0.102408	0.714349	0.821731	0.277731	0.319175	0.504272	0.619437	0.0310905	0.101376
YPR155C		chrXVI	835563	837413	-	protein_coding	63	69	55	21	25	28	5.70275	5.70275	5.70275	5.70275	0.341082	0.0368258	0.115939	0.311152	0.0552282	0.133947	0.506867	0.00189373	0.0138495	0.342918	0.0300225	0.0991812
YPR154W	PIN3	chrXVI	834565	835212	+	protein_coding	45	53	54	47	43	36	5.69238	5.69238	5.69238	5.69238	0.129413	0.323951	0.504286	0.209038	0.113768	0.228559	0.295381	0.0224522	0.0826833	0.228353	0.0752165	0.187234
YPR153W		chrXVI	833689	834245	+	protein_coding	9	10	7	6	8	6	3.39618	3.39618	3.39618	3.39618	0.72299	0.00688422	0.0343147	0.747322	0.00502055	0.0218884	0.387587	0.0987552	0.232032	0.372899	0.11707	0.256194
YPR152C		chrXVI	832061	833458	-	protein_coding	11	11	10	13	12	17	4.11606	4.11606	4.11606	4.11606	0.610753	0.0161914	0.0641381	1.15377	2.18516e-05	0.00031669	0.426207	0.0539762	0.152881	0.604097	0.00805415	0.0386513
YPR151C		chrXVI	831055	831675	-	protein_coding	5	4	4	1	2	1	2.17846	2.17846	2.17846	2.17846	1.42064	0.0225471	0.0813502	2.52362	2.76814e-05	0.000383658	1.21663	0.0123246	0.0535723	1.76468	0.000359948	0.00335933
YPR150W		chrXVI	830999	831520	+	protein_coding	5	8	8	7	6	5	2.50125	2.50125	2.50125	2.50125	0.549487	0.118294	0.256729	0.343847	0.332632	0.494072	0.45122	0.178873	0.347544	0.419818	0.219777	0.394944
YPR149W	NCE102	chrXVI	829918	830439	+	protein_coding	324	358	462	444	524	381	8.41994	8.41994	8.41994	8.41994	-1.56514	6.97393e-08	3.98146e-06	-0.454593	0.044448	0.112832	-1.18619	6.59621e-06	0.00015844	-0.130058	0.551333	0.714874
YPR148C		chrXVI	826833	828140	-	protein_coding	96	96	99	70	65	70	6.44556	6.44556	6.44556	6.44556	-0.0912126	0.403451	0.583171	0.0245662	0.820377	0.8907	0.020237	0.848625	0.913418	0.137208	0.202095	0.372382
YPR147C		chrXVI	825645	826559	-	protein_coding	38	44	31	30	27	28	5.11366	5.11366	5.11366	5.11366	0.0342203	0.812871	0.89709	-0.0221301	0.878667	0.930363	0.230045	0.102847	0.238304	0.100747	0.473095	0.649576
YPR146C		chrXVI	825347	825676	-	protein_coding	7	7	8	7	7	4	2.57803	2.57803	2.57803	2.57803	0.370346	0.205153	0.376176	-0.48695	0.146541	0.275467	0.305387	0.236023	0.415469	0.257478	0.344496	0.526614
YPR145W		chrXVI	822620	824338	+	protein_coding	1816	1531	1747	389	330	422	9.59298	9.59298	9.59298	9.59298	-0.4774	0.0149708	0.0607616	-0.829609	0.000104229	0.00110544	-0.286886	0.128466	0.278506	-0.368383	0.0540167	0.150077
YPR145C-A		chrXVI	824690	824926	-	protein_coding	13	5	6	6	2	4	2.04588	2.04588	2.04588	2.04588	1.25724	0.0130944	0.0552071	0.997044	0.0515322	0.126811	0.771171	0.111518	0.251438	0.958536	0.0499687	0.14271
YPR144C	NOC4	chrXVI	819765	821423	-	protein_coding	23	22	20	100	91	91	5.69999	5.69999	5.69999	5.69999	0.222922	0.447419	0.621255	0.28641	0.330211	0.491687	-0.159201	0.577717	0.730353	0.186801	0.512771	0.682148
YPR143W		chrXVI	818323	819075	+	protein_coding	10	11	14	87	93	77	5.48245	5.48245	5.48245	5.48245	-0.0978039	0.707535	0.824001	0.0542305	0.834186	0.900503	-0.217061	0.393819	0.57624	-0.0402602	0.873844	0.935774
YPR141C	KAR3	chrXVI	815734	817923	-	protein_coding	13	19	23	21	20	22	4.70248	4.70248	4.70248	4.70248	0.190214	0.304477	0.485537	0.281236	0.13066	0.253051	0.275716	0.124354	0.27243	0.163916	0.36123	0.542159
YPR140W		chrXVI	814391	815536	+	protein_coding	30	40	32	22	19	20	5.16163	5.16163	5.16163	5.16163	0.372809	0.0338845	0.109081	0.604662	0.000961338	0.0061856	0.270925	0.0976542	0.230253	0.43917	0.00947479	0.0437058
YPR139C	VPS66	chrXVI	813156	814058	-	protein_coding	25	29	26	50	53	44	5.62456	5.62456	5.62456	5.62456	0.198238	0.129453	0.272036	-0.043589	0.736115	0.835788	0.242395	0.0599514	0.163847	0.0609153	0.63094	0.778517
YPR138C		chrXVI	810984	812453	-	protein_coding	47	52	41	46	39	57	6.04243	6.04243	6.04243	6.04243	0.485328	0.00667731	0.03352	0.109409	0.52232	0.674608	0.156553	0.332086	0.517618	0.200142	0.218781	0.393859
YPR137W		chrXVI	802359	804080	+	protein_coding	34	27	52	73	68	95	5.80716	5.80716	5.80716	5.80716	-0.000717822	0.998575	0.999404	0.302692	0.453725	0.61115	-0.0221203	0.955139	0.976023	0.401709	0.309298	0.492932
YPR135W	CTF4	chrXVI	799234	802017	+	protein_coding	28	34	38	34	24	37	5.26393	5.26393	5.26393	5.26393	0.173695	0.2987	0.47959	0.584678	0.00101893	0.00650065	0.473101	0.00506083	0.028376	0.515887	0.00261445	0.0161667
YPR134W		chrXVI	798051	798857	+	protein_coding	29	35	25	12	11	11	4.4369	4.4369	4.4369	4.4369	0.437809	0.0225217	0.0813502	0.452584	0.0100215	0.0369088	0.266811	0.0849409	0.209109	0.39556	0.0132282	0.05504
YPR133W-A	TOM5	chrXVI	797557	797709	+	protein_coding	19	17	21	50	48	51	4.97772	4.97772	4.97772	4.97772	-0.263753	0.113928	0.250135	-0.127874	0.432493	0.591325	-0.0106425	0.946099	0.97123	0.151159	0.341315	0.523516
YPR133C	SPN1	chrXVI	795978	797210	-	protein_coding	65	55	50	60	54	65	5.85968	5.85968	5.85968	5.85968	-0.177039	0.168344	0.327613	0.090789	0.470196	0.626478	0.0106994	0.9294	0.963272	-0.0385995	0.751307	0.860261
YPR132W	RPS23B	chrXVI	794965	795767	+	protein_coding	596	568	679	1086	1222	1411	9.65301	9.65301	9.65301	9.65301	-0.431902	0.154671	0.308445	-0.741393	0.0181688	0.0575312	-0.24906	0.405704	0.58656	-0.343598	0.254177	0.433013
YPR131C	NAT3	chrXVI	793911	794498	-	protein_coding	60	51	48	16	17	16	4.76878	4.76878	4.76878	4.76878	0.23333	0.208993	0.380786	0.461045	0.00302078	0.0149649	0.118398	0.405757	0.58656	0.12963	0.382115	0.563682
YPR130C		chrXVI	793374	793781	-	protein_coding	3	5	3	0	1	2	1.03042	1.03042	1.03042	1.03042	-0.104129	0.900861	0.95162	0.963851	0.178837	0.316512	-2.27095	0.00429632	0.0253201	-0.387764	0.510937	0.680657
YPR129W	SCD6	chrXVI	792687	793736	+	protein_coding	62	49	66	66	62	68	5.9196	5.9196	5.9196	5.9196	-0.337575	0.0295871	0.0992107	-0.190937	0.202563	0.344987	-0.216973	0.137543	0.291264	-0.109255	0.449635	0.627512
YPR128C		chrXVI	791218	792204	-	protein_coding	83	69	82	32	32	42	5.58361	5.58361	5.58361	5.58361	-0.0349391	0.817248	0.899779	-0.0727668	0.630442	0.760339	-0.0300692	0.83539	0.905827	0.0362114	0.803618	0.89276
YPR127W		chrXVI	790083	791120	+	protein_coding	37	43	43	22	28	26	5.2738	5.2738	5.2738	5.2738	0.238149	0.0744063	0.187785	0.635295	1.97466e-05	0.000289664	0.476747	0.000500072	0.00514494	0.672674	5.40693e-06	0.000100612
YPR125W	YLH47	chrXVI	787961	789325	+	protein_coding	32	22	32	46	40	48	5.44081	5.44081	5.44081	5.44081	0.137388	0.543059	0.701465	0.532342	0.0216684	0.0653849	0.111786	0.605964	0.751256	0.512836	0.0225042	0.0808458
YPR124W		chrXVI	786208	787428	+	protein_coding	13	10	15	394	504	396	7.17152	7.17152	7.17152	7.17152	-0.937529	0.0175596	0.0680043	-0.939334	0.0172944	0.0553648	-0.0600213	0.87777	0.933182	-0.0387481	0.921324	0.962818
YPR122W	AXL1	chrXVI	782045	785671	+	protein_coding	222	219	201	104	90	115	6.98842	6.98842	6.98842	6.98842	-0.297782	0.0236461	0.0842569	-0.0599842	0.632825	0.762298	-0.154416	0.211563	0.387929	-0.199758	0.110525	0.245767
YPR121W		chrXVI	778583	780301	+	protein_coding	46	47	38	28	26	30	4.77579	4.77579	4.77579	4.77579	0.0269748	0.836542	0.913426	-0.381431	0.019322	0.0604528	-0.0226247	0.887369	0.939279	0.087644	0.477757	0.653447
YPR120C		chrXVI	773875	775182	-	protein_coding	8	12	13	13	12	11	3.75932	3.75932	3.75932	3.75932	0.686243	0.00406251	0.0233711	0.808045	0.000842558	0.00563794	0.889376	0.000222835	0.00274994	0.973549	7.96185e-05	0.000958124
YPR119W		chrXVI	771653	773128	+	protein_coding	38	29	37	50	58	59	5.61694	5.61694	5.61694	5.61694	0.240603	0.134201	0.278519	-0.115617	0.473121	0.629262	0.353599	0.0286154	0.0978573	0.256083	0.109758	0.2446
YPR118W		chrXVI	767752	768987	+	protein_coding	45	42	37	97	95	101	6.13305	6.13305	6.13305	6.13305	-0.205897	0.209457	0.381286	-0.155951	0.338587	0.500942	-0.25557	0.114034	0.255865	-0.195994	0.223492	0.399239
YPR117W		chrXVI	760025	767494	+	protein_coding	314	313	229	193	196	180	7.88568	7.88568	7.88568	7.88568	-0.0119649	0.936132	0.971274	-0.0659382	0.659549	0.78384	-0.033286	0.821937	0.897078	-0.000720488	0.996116	0.998136
YPR116W		chrXVI	758648	759481	+	protein_coding	14	20	20	14	15	18	4.52668	4.52668	4.52668	4.52668	0.218405	0.351257	0.531025	0.240971	0.305564	0.46651	-0.123016	0.566218	0.720611	-0.380156	0.0895198	0.211404
YPR115W	RGC1	chrXVI	754877	758128	+	protein_coding	196	228	181	114	112	104	7.27489	7.27489	7.27489	7.27489	-0.174903	0.34124	0.519924	-0.263513	0.155786	0.287886	-0.193679	0.285609	0.468554	-0.338086	0.0684925	0.175149
YPR114W		chrXVI	753301	754248	+	protein_coding	73	72	88	135	107	113	6.47536	6.47536	6.47536	6.47536	-0.413711	0.000201956	0.00269379	-0.568212	2.43435e-06	5.06094e-05	-0.417069	0.000152498	0.00206145	-0.43372	9.93877e-05	0.00115454
YPR113W		chrXVI	752257	752919	+	protein_coding	120	118	94	165	165	156	7.17347	7.17347	7.17347	7.17347	-0.123792	0.268289	0.445934	-0.326046	0.00589861	0.024581	-0.155749	0.161315	0.325012	-0.319566	0.00628508	0.0318963
YPR112C		chrXVI	749256	751919	-	protein_coding	25	21	28	152	147	154	6.46158	6.46158	6.46158	6.46158	0.0198268	0.953629	0.979796	0.132514	0.698026	0.811202	0.0264818	0.937277	0.966532	0.200877	0.552334	0.715672
YPR111W		chrXVI	747306	749000	+	protein_coding	141	138	130	19	18	26	5.86568	5.86568	5.86568	5.86568	0.562366	6.45932e-05	0.00112553	0.411581	0.00211833	0.0114133	0.893225	1.13005e-08	8.01537e-07	0.57476	3.56919e-05	0.000503641
YPR110C	RPC40	chrXVI	745828	746835	-	protein_coding	85	89	65	243	234	204	7.00353	7.00353	7.00353	7.00353	-0.480713	0.0318721	0.104525	-0.2801	0.198546	0.34084	-0.451995	0.0403852	0.125571	-0.101853	0.632155	0.779081
YPR109W		chrXVI	744689	745573	+	protein_coding	46	53	41	36	46	33	5.59121	5.59121	5.59121	5.59121	0.0337554	0.8277	0.90731	-0.345186	0.0345804	0.0938699	0.260998	0.0893666	0.216208	0.1047	0.492444	0.664597
YPR108W		chrXVI	742454	743743	+	protein_coding	65	74	82	130	143	133	6.64513	6.64513	6.64513	6.64513	-0.150501	0.228905	0.401513	0.0281308	0.819579	0.890153	-0.0667187	0.585053	0.735657	0.00394618	0.97425	0.989993
YPR107C		chrXVI	741438	742064	-	protein_coding	29	32	29	17	21	19	4.51192	4.51192	4.51192	4.51192	0.125055	0.553956	0.710596	-0.00194549	0.992812	0.996117	0.210917	0.29073	0.473887	0.159124	0.430937	0.61046
YPR106W		chrXVI	740061	741392	+	protein_coding	54	57	37	42	40	36	5.21266	5.21266	5.21266	5.21266	-0.521934	0.00479023	0.0264818	-0.284113	0.101226	0.209577	-0.41113	0.0157137	0.0637537	-0.481636	0.00598736	0.0307345
YPR105C	COG4	chrXVI	736984	739569	-	protein_coding	172	153	158	74	65	70	6.60032	6.60032	6.60032	6.60032	-0.140407	0.159073	0.315062	-0.351826	0.00113777	0.00708061	-0.240698	0.0163249	0.0656154	-0.403275	0.000199662	0.00206478
YPR104C	FHL1	chrXVI	733623	736433	-	protein_coding	57	59	61	65	54	71	5.93993	5.93993	5.93993	5.93993	0.0740465	0.603457	0.748755	-0.0553865	0.699056	0.811751	-0.189495	0.178321	0.347025	-0.0846285	0.544402	0.709512
YPR103W	PRE2	chrXVI	732349	733212	+	protein_coding	77	80	83	132	147	125	6.57127	6.57127	6.57127	6.57127	-0.116699	0.344631	0.523239	-0.216266	0.0861441	0.186285	-0.00979115	0.935251	0.965894	-0.0627105	0.605546	0.760591
YPR102C	RPL11A	chrXVI	731224	731748	-	protein_coding	306	255	301	599	527	719	8.46321	8.46321	8.46321	8.46321	-0.661795	0.00626303	0.0324119	-0.743325	0.00251314	0.0130017	-0.594742	0.012615	0.0545751	-0.492884	0.0357448	0.111939
YPR101W	SNT309	chrXVI	730492	731019	+	protein_coding	31	33	30	19	21	23	4.57929	4.57929	4.57929	4.57929	0.539952	0.00556456	0.0297154	0.293687	0.120082	0.237525	0.275573	0.117863	0.263087	0.124914	0.480338	0.655046
YPR100W		chrXVI	729791	730213	+	protein_coding	14	13	14	14	21	19	4.36011	4.36011	4.36011	4.36011	0.385217	0.085229	0.206364	0.273333	0.218757	0.366052	0.0106189	0.958311	0.977937	-0.0206583	0.919991	0.962621
YPR099C		chrXVI	729757	730113	-	protein_coding	6	9	7	1	2	1	1.66906	1.66906	1.66906	1.66906	-0.313559	0.624432	0.7651	-0.244881	0.695593	0.809444	0.351461	0.522179	0.687834	-0.506178	0.424737	0.604947
YPR098C		chrXVI	728947	729528	-	protein_coding	27	39	19	15	24	15	5.10311	5.10311	5.10311	5.10311	0.557882	0.0148941	0.0606326	0.656455	0.00471863	0.0208415	0.34184	0.109129	0.247626	0.271672	0.20411	0.374834
YPR097W		chrXVI	725394	728615	+	protein_coding	62	76	66	133	123	125	6.79836	6.79836	6.79836	6.79836	-0.152273	0.151297	0.303753	-0.0540261	0.604538	0.739804	-0.201339	0.0566167	0.157482	-0.11412	0.271285	0.452192
YPR096C		chrXVI	724842	725144	-	protein_coding	2	1	2	3	1	3	1.71019	1.71019	1.71019	1.71019	-0.822185	0.0532565	0.14817	-0.438452	0.264102	0.419902	-0.272047	0.419346	0.599535	-0.102902	0.763377	0.867069
YPR095C		chrXVI	721037	724717	-	protein_coding	54	50	54	50	52	45	5.91965	5.91965	5.91965	5.91965	-0.12998	0.412909	0.591348	-0.106978	0.50059	0.654385	-0.178227	0.246093	0.426717	-0.181356	0.240735	0.4178
YPR094W		chrXVI	720637	720960	+	protein_coding	20	20	24	18	25	25	4.44927	4.44927	4.44927	4.44927	0.321879	0.162502	0.320066	-0.34201	0.155267	0.287061	0.157488	0.487134	0.660276	0.0825047	0.719731	0.83812
YPR093C		chrXVI	719558	720424	-	protein_coding	11	11	16	6	5	8	3.37604	3.37604	3.37604	3.37604	0.331208	0.146576	0.297244	-0.0958967	0.680904	0.801009	0.455242	0.0386464	0.121164	-0.151672	0.505608	0.675002
YPR091C		chrXVI	716156	718468	-	protein_coding	122	135	115	108	120	94	7.1623	7.1623	7.1623	7.1623	-0.0791564	0.586188	0.737659	-0.116669	0.423822	0.583273	-0.107324	0.45434	0.629687	-0.124042	0.388871	0.569554
YPR089W	YPR089W	chrXVI	713275	715941	+	protein_coding	113	101	97	68	75	71	6.54975	6.54975	6.54975	6.54975	0.280178	0.00600691	0.0313555	0.357589	0.000687726	0.0048591	0.227719	0.0189206	0.0729363	0.224515	0.0209814	0.0773681
YPR088C	SRP54	chrXVI	711403	713028	-	protein_coding	56	51	60	100	99	103	6.25492	6.25492	6.25492	6.25492	-0.172799	0.139979	0.287248	-0.207705	0.0785068	0.174206	-0.193071	0.0930385	0.222326	-0.141002	0.216631	0.391038
YPR086W	SUA7	chrXVI	710101	711138	+	protein_coding	82	75	85	67	74	73	6.04453	6.04453	6.04453	6.04453	-0.32176	0.0140674	0.0582901	-0.00393224	0.974442	0.98622	0.0392885	0.74151	0.847023	0.0861958	0.472891	0.64956
YPR085C		chrXVI	708497	709828	-	protein_coding	29	42	37	17	18	20	4.44581	4.44581	4.44581	4.44581	0.41805	0.0404591	0.123306	0.526192	0.0105678	0.0383037	-0.0280131	0.912336	0.953454	0.21864	0.230156	0.406091
YPR084W		chrXVI	706972	708342	+	protein_coding	23	24	19	27	21	22	4.71163	4.71163	4.71163	4.71163	-0.120456	0.443892	0.618351	-0.0445469	0.77549	0.860698	0.0389581	0.795223	0.880368	0.0995056	0.51102	0.680657
YPR083W		chrXVI	704854	706593	+	protein_coding	59	42	53	20	15	24	5.29007	5.29007	5.29007	5.29007	0.317102	0.145731	0.296128	0.720447	0.00150813	0.00884911	0.390245	0.0600644	0.164082	0.694955	0.00147666	0.0103041
YPR082C	DIB1	chrXVI	704225	704656	-	protein_coding	20	20	24	10	13	13	4.30731	4.30731	4.30731	4.30731	0.67867	0.00128888	0.0101577	0.741145	0.000488463	0.00378615	0.453951	0.0193284	0.074035	0.665375	0.00104483	0.00788394
YPR081C		chrXVI	702114	703970	-	protein_coding	35	41	44	17	13	18	5.15101	5.15101	5.15101	5.15101	0.609178	0.00111213	0.00915989	0.708681	0.000215901	0.0019574	0.483705	0.00547704	0.0300465	0.530392	0.002737	0.016668
YPR080W	TEF1	chrXVI	700594	701970	+	protein_coding	633	607	585	3156	2775	3037	10.4191	10.4191	10.4191	10.4191	-0.757212	0.000145958	0.00210522	-0.695936	0.000385948	0.00311497	-0.651475	0.000767406	0.00728613	-0.465248	0.0120113	0.0513511
YPR079W		chrXVI	698869	700014	+	protein_coding	40	43	40	29	28	24	5.18926	5.18926	5.18926	5.18926	0.211499	0.165731	0.324098	0.267373	0.0816955	0.179237	0.0734623	0.607458	0.752179	0.197048	0.175052	0.336539
YPR075C		chrXVI	695737	696819	-	protein_coding	88	73	82	79	70	81	6.52491	6.52491	6.52491	6.52491	0.281356	0.00748413	0.0363007	0.388909	0.000402641	0.0032238	0.211225	0.0365914	0.116663	0.326321	0.0020216	0.0132313
YPR074C		chrXVI	692796	694838	-	protein_coding	572	459	487	916	807	786	9.33269	9.33269	9.33269	9.33269	-0.604511	0.000212175	0.00276002	-0.336543	0.0258531	0.0744358	-0.606529	0.000195351	0.00249528	-0.340431	0.0239211	0.0844471
YPR073C		chrXVI	691933	692418	-	protein_coding	79	104	78	59	76	62	6.79841	6.79841	6.79841	6.79841	0.648069	0.00729283	0.0356887	0.324501	0.163706	0.297765	0.746643	0.0021612	0.0152325	0.414903	0.0739173	0.185362
YPR072W		chrXVI	690107	691789	+	protein_coding	75	75	78	98	95	94	6.44181	6.44181	6.44181	6.44181	-0.222699	0.0314668	0.103644	-0.230853	0.0259416	0.0745999	0.0764402	0.43467	0.612044	0.000548978	0.995527	0.998136
YPR071W		chrXVI	688172	688807	+	protein_coding	20	21	22	18	15	17	4.01226	4.01226	4.01226	4.01226	-0.241961	0.160629	0.317485	-0.0623925	0.701112	0.813042	0.144605	0.34247	0.527395	0.0811768	0.611177	0.764927
YPR070W		chrXVI	685898	687598	+	protein_coding	48	54	46	48	50	55	5.55756	5.55756	5.55756	5.55756	-0.125136	0.236517	0.409524	-0.24586	0.0245981	0.0716435	-0.0753907	0.453044	0.628759	-0.258168	0.0153717	0.0614969
YPR069C		chrXVI	684556	685437	-	protein_coding	50	48	61	213	205	216	6.72912	6.72912	6.72912	6.72912	-0.84701	7.64946e-08	4.27024e-06	-0.859521	5.73968e-08	2.07213e-06	-0.803831	1.44269e-07	6.40341e-06	-0.698849	1.77428e-06	3.94727e-05
YPR068C		chrXVI	682941	684353	-	protein_coding	13	12	11	7	9	12	3.63535	3.63535	3.63535	3.63535	0.297375	0.170485	0.330606	0.891602	7.23557e-05	0.000819985	0.490325	0.0113911	0.0502759	0.584624	0.00329186	0.0192975
YPR067W		chrXVI	682220	682777	+	protein_coding	33	34	38	17	14	18	4.60287	4.60287	4.60287	4.60287	-0.0586061	0.723244	0.833879	0.186122	0.255653	0.410256	0.35756	0.024183	0.0870176	0.211608	0.177742	0.340203
YPR066W		chrXVI	681213	682112	+	protein_coding	19	24	16	8	11	8	3.9039	3.9039	3.9039	3.9039	0.467088	0.0653385	0.170383	0.351613	0.166341	0.300557	0.18543	0.385165	0.568223	-0.0674922	0.758061	0.864204
YPR065W	ROX1	chrXVI	679693	680799	+	protein_coding	34	30	55	42	32	54	5.70613	5.70613	5.70613	5.70613	0.466527	0.033941	0.109125	1.52262	2.06565e-08	9.02448e-07	0.684657	0.00195571	0.0140782	1.31232	2.71444e-07	8.34967e-06
YPR064W		chrXVI	678951	679370	+	protein_coding	3	2	3	0	1	1	1.70335	1.70335	1.70335	1.70335	3.02634	3.56098e-08	2.22443e-06	2.24288	4.3002e-05	0.000542383	4.3169	9.39512e-10	8.8505e-08	3.92334	2.53819e-08	1.09305e-06
YPR063C		chrXVI	677812	678320	-	protein_coding	27	23	34	52	55	47	5.40931	5.40931	5.40931	5.40931	0.147668	0.21273	0.384688	0.0933538	0.429078	0.587506	0.306286	0.0106728	0.0481636	0.32454	0.00749305	0.0367187
YPR062W	FCY1	chrXVI	677165	677641	+	protein_coding	14	13	14	30	34	32	4.43573	4.43573	4.43573	4.43573	-0.044807	0.847471	0.921776	-0.655003	0.0109457	0.0394314	-0.300684	0.190464	0.362585	-0.526138	0.0293052	0.0977541
YPR061C		chrXVI	675977	676882	-	protein_coding	30	32	22	14	17	8	4.59809	4.59809	4.59809	4.59809	0.582708	0.0108019	0.0486366	0.260514	0.244472	0.396962	0.533586	0.0121281	0.0529474	0.225389	0.280054	0.462208
YPR060C	ARO7	chrXVI	674861	675631	-	protein_coding	32	31	25	53	54	53	5.2312	5.2312	5.2312	5.2312	-0.331137	0.0927654	0.217874	-0.082066	0.666298	0.789526	-0.120473	0.517111	0.682949	0.0362668	0.845336	0.918294
YPR059C		chrXVI	674314	674700	-	protein_coding	0	0	1	2	3	3	0.566908	0.566908	0.566908	0.566908	-2.05456	0.0217657	0.0794341	-0.940091	0.200581	0.342579	0.00829531	0.98939	0.993509	0.383254	0.482444	0.657009
YPR058W		chrXVI	673751	674674	+	protein_coding	128	124	114	32	27	33	5.83067	5.83067	5.83067	5.83067	0.141443	0.420108	0.598341	0.027266	0.876715	0.928904	0.280317	0.102141	0.237396	0.259774	0.132556	0.27817
YPR057W		chrXVI	672471	673496	+	protein_coding	70	52	59	20	21	23	5.16605	5.16605	5.16605	5.16605	0.355767	0.0259556	0.0905068	0.27266	0.100777	0.208935	0.19319	0.174752	0.342136	0.375281	0.0113052	0.0492477
YPR056W		chrXVI	671126	672142	+	protein_coding	30	34	33	30	29	29	5.08369	5.08369	5.08369	5.08369	0.272826	0.099553	0.228128	-0.160691	0.33637	0.498764	0.0203043	0.897054	0.944194	-0.0125827	0.936729	0.970243
YPR055W		chrXVI	667676	670873	+	protein_coding	117	108	100	64	59	59	6.45221	6.45221	6.45221	6.45221	0.0807746	0.473723	0.643526	-0.0131805	0.906904	0.948438	0.0542508	0.619101	0.761515	-0.0260751	0.812062	0.898396
YPR054W		chrXVI	666280	667446	+	protein_coding	1	2	1	5	2	3	0.806918	0.806918	0.806918	0.806918	-0.119234	0.904737	0.953612	-2.64899	0.0209061	0.0637225	-0.53374	0.525543	0.690455	0.275117	0.720719	0.838616
YPR053C		chrXVI	665788	666243	-	protein_coding	6	5	5	4	3	3	2.47586	2.47586	2.47586	2.47586	0.544056	0.104646	0.236651	0.262968	0.484873	0.63887	0.491357	0.0896909	0.216645	-0.125154	0.710682	0.832466
YPR052C		chrXVI	665693	665974	-	protein_coding	17	14	21	37	44	37	4.76391	4.76391	4.76391	4.76391	-0.0786307	0.71873	0.830363	-0.426621	0.0611614	0.144749	-0.0966121	0.646866	0.783123	-0.370381	0.092869	0.216515
YPR051W	MAK3	chrXVI	664960	665490	+	protein_coding	14	15	9	21	28	21	4.09331	4.09331	4.09331	4.09331	0.310365	0.131261	0.274497	-0.100695	0.627096	0.757972	-0.188232	0.338018	0.523615	-0.174274	0.380025	0.561837
YPR049C	ATG11	chrXVI	661137	664673	-	protein_coding	46	48	42	32	27	37	5.62402	5.62402	5.62402	5.62402	0.734263	4.28653e-05	0.00080761	1.24341	2.69229e-09	1.60711e-07	0.466139	0.00292231	0.0191391	0.784177	5.88215e-06	0.000107465
YPR048W		chrXVI	659182	661053	+	protein_coding	82	79	64	48	39	48	5.6178	5.6178	5.6178	5.6178	0.33735	0.0884675	0.211635	0.332755	0.092815	0.196966	0.158456	0.394874	0.577418	0.215498	0.253334	0.432034
YPR047W	MSF1	chrXVI	657529	658938	+	protein_coding	16	22	16	4	7	6	4.26302	4.26302	4.26302	4.26302	0.0829105	0.684387	0.808261	0.273252	0.178521	0.316352	0.0620775	0.743409	0.848545	0.226972	0.236911	0.41377
YPR046W		chrXVI	656799	657344	+	protein_coding	22	28	19	13	12	15	4.07596	4.07596	4.07596	4.07596	0.63882	0.0281095	0.095585	0.034515	0.906486	0.948438	0.914562	0.00219118	0.0153864	0.703785	0.017962	0.069374
YPR045C	THP3	chrXVI	655140	656552	-	protein_coding	115	132	109	74	86	72	6.36808	6.36808	6.36808	6.36808	0.168718	0.308238	0.489512	-0.196088	0.244273	0.396746	0.0714513	0.656702	0.790179	-0.238439	0.149941	0.303049
YPR043W	RPL43A	chrXVI	654166	654847	+	protein_coding	296	235	335	661	597	822	8.42117	8.42117	8.42117	8.42117	-0.661016	0.00564767	0.0300793	-0.724892	0.00272414	0.0137274	-0.567884	0.0152779	0.0624478	-0.321438	0.155424	0.310797
YPR042C		chrXVI	650435	653662	-	protein_coding	89	98	78	141	124	116	6.94382	6.94382	6.94382	6.94382	-0.0963938	0.669597	0.79647	-0.318198	0.166606	0.300918	-0.221473	0.320676	0.505717	-0.500637	0.0306669	0.100539
YPR041W	TIF5	chrXVI	648704	649921	+	protein_coding	55	36	57	214	201	200	6.81121	6.81121	6.81121	6.81121	-0.493751	0.0117319	0.0512918	-0.224323	0.23052	0.380963	-0.470624	0.0143765	0.0598177	-0.172671	0.347642	0.52924
YPR040W		chrXVI	647305	648375	+	protein_coding	28	21	18	21	24	16	4.76893	4.76893	4.76893	4.76893	0.604475	0.000573816	0.0056994	0.803682	1.344e-05	0.000212677	0.618693	0.000198138	0.00251998	0.617114	0.000223811	0.00226783
YPR037C		chrXVI	646448	647038	-	protein_coding	16	13	13	16	19	15	4.41375	4.41375	4.41375	4.41375	0.461594	0.0287159	0.0970995	0.305231	0.143031	0.271005	0.107678	0.576292	0.729089	0.091189	0.638988	0.784136
YPR036W-A		chrXVI	645950	646153	+	protein_coding	1089	1016	1099	79	77	130	9.21575	9.21575	9.21575	9.21575	0.935709	9.37729e-05	0.00149565	0.940091	8.87494e-05	0.000967577	1.11658	7.55467e-06	0.000177918	1.27015	9.66452e-07	2.29876e-05
YPR036W	VMA13	chrXVI	643836	645272	+	protein_coding	377	330	327	408	387	345	8.1999	8.1999	8.1999	8.1999	-0.22247	0.0482362	0.138748	0.0791991	0.468136	0.624561	-0.133551	0.221662	0.399128	0.133602	0.22132	0.396547
YPR035W		chrXVI	642208	643320	+	protein_coding	622	510	487	314	188	374	9.77731	9.77731	9.77731	9.77731	1.11604	1.02811e-05	0.000252998	1.21949	2.62546e-06	5.31172e-05	0.38522	0.0755415	0.192541	0.564154	0.0114275	0.0497086
YPR034W	ARP7	chrXVI	639525	640958	+	protein_coding	49	42	56	55	49	63	5.90355	5.90355	5.90355	5.90355	0.100638	0.51438	0.677117	0.339501	0.0323451	0.0890043	0.287874	0.0586901	0.161141	0.318529	0.0385968	0.118693
YPR033C	HTS1	chrXVI	637379	639019	-	protein_coding	270	238	241	228	193	227	7.77092	7.77092	7.77092	7.77092	-0.121177	0.438883	0.614069	0.0586528	0.706408	0.817297	-0.196897	0.207013	0.383318	0.0536419	0.727738	0.842962
YPR032W	SRO7	chrXVI	634123	637224	+	protein_coding	51	45	50	48	46	51	5.71672	5.71672	5.71672	5.71672	0.17727	0.106548	0.239361	0.135966	0.21171	0.356636	0.191135	0.0729202	0.187638	0.251067	0.0211714	0.077786
YPR031W		chrXVI	631515	633761	+	protein_coding	12	12	11	19	21	20	4.41134	4.41134	4.41134	4.41134	0.277601	0.214115	0.386496	0.664117	0.00405548	0.0186645	0.193199	0.35677	0.54126	0.60911	0.00564477	0.0295037
YPR030W	CSR2	chrXVI	627880	631245	+	protein_coding	12	14	9	9	15	11	4.74875	4.74875	4.74875	4.74875	-0.0989523	0.808051	0.893733	-0.593257	0.161799	0.295334	-0.379769	0.332855	0.518218	-1.08345	0.0110026	0.0482084
YPR029C		chrXVI	624469	626967	-	protein_coding	96	88	103	90	93	92	6.62041	6.62041	6.62041	6.62041	0.00112993	0.99129	0.995417	-0.22107	0.0398751	0.104117	-0.164172	0.112672	0.253659	-0.232962	0.0280334	0.0947384
YPR028W	YOP1	chrXVI	623527	624202	+	protein_coding	132	173	121	296	326	216	7.88556	7.88556	7.88556	7.88556	-0.450987	0.0058424	0.0307901	-0.706629	6.36429e-05	0.00073789	-0.283305	0.0706108	0.183672	-0.435214	0.00736618	0.0362536
YPR026W		chrXVI	615379	619014	+	protein_coding	74	90	89	40	45	37	6.44802	6.44802	6.44802	6.44802	0.309907	0.315998	0.49678	0.527612	0.0905839	0.193782	0.521064	0.0918111	0.220039	0.825262	0.00968088	0.0443378
YPR025C		chrXVI	613377	614558	-	protein_coding	67	57	55	26	34	32	5.32124	5.32124	5.32124	5.32124	0.178811	0.24763	0.421373	-0.0112602	0.942032	0.969862	0.239945	0.110991	0.250905	0.224678	0.138265	0.287053
YPR024W	YME1	chrXVI	610481	612724	+	protein_coding	185	177	169	131	139	166	7.35916	7.35916	7.35916	7.35916	0.0664037	0.581159	0.733474	0.155733	0.20015	0.34226	0.044329	0.708977	0.826436	-0.180092	0.137921	0.286536
YPR023C		chrXVI	608826	610031	-	protein_coding	116	105	96	63	59	70	6.30774	6.30774	6.30774	6.30774	0.111816	0.326604	0.506779	0.105776	0.332113	0.493696	0.0845982	0.42479	0.604165	-0.0725048	0.4978	0.669023
YPR022C		chrXVI	603911	607312	-	protein_coding	88	78	81	63	61	64	6.32065	6.32065	6.32065	6.32065	0.245254	0.0210401	0.0773481	0.342964	0.00183451	0.0102101	0.275254	0.00824004	0.0404883	0.180472	0.0755801	0.187702
YPR021C		chrXVI	600649	603357	-	protein_coding	33	51	43	33	38	27	5.56759	5.56759	5.56759	5.56759	-0.113925	0.531747	0.691866	0.201993	0.261881	0.417816	0.128121	0.464133	0.638935	0.44835	0.014033	0.0575153
YPR020W		chrXVI	599870	600217	+	protein_coding	27	31	22	30	33	26	5.08353	5.08353	5.08353	5.08353	0.357466	0.0165874	0.0653023	0.900288	2.62725e-07	7.5788e-06	0.785047	2.7814e-06	7.69222e-05	1.20525	5.79112e-10	4.25788e-08
YPR019W	MCM4	chrXVI	596750	599551	+	protein_coding	88	81	74	70	65	94	6.421	6.421	6.421	6.421	0.332194	0.0155233	0.0623517	0.319575	0.0195172	0.0609207	0.255611	0.0513671	0.148107	0.250426	0.0570436	0.155971
YPR018W	RLF2	chrXVI	594476	596296	+	protein_coding	13	12	20	21	21	22	4.59406	4.59406	4.59406	4.59406	0.732168	0.0201841	0.0749621	0.950706	0.00305207	0.0150601	0.483938	0.0974632	0.229983	0.915213	0.00273632	0.016668
YPR017C		chrXVI	593486	593917	-	protein_coding	22	19	16	13	17	15	4.06193	4.06193	4.06193	4.06193	0.507627	0.0112162	0.0498324	0.638427	0.00171969	0.00977194	0.501641	0.00723156	0.0367305	0.585094	0.00225681	0.0144134
YPR016C	TIF6	chrXVI	592332	593069	-	protein_coding	108	89	91	312	290	248	7.09676	7.09676	7.09676	7.09676	-0.578804	0.00312829	0.0191671	-0.384943	0.0401355	0.104657	-0.409163	0.0280951	0.0964902	-0.291795	0.110702	0.245917
YPR015C		chrXVI	590283	591026	-	protein_coding	5	6	10	8	9	5	3.77734	3.77734	3.77734	3.77734	2.65074	7.36922e-11	9.87312e-09	0.264216	0.433639	0.592568	2.94302	8.55435e-12	1.22796e-09	0.663243	0.0553806	0.1526
YPR013C		chrXVI	584632	585585	-	protein_coding	41	27	34	26	32	23	4.82033	4.82033	4.82033	4.82033	0.284417	0.0791449	0.19564	0.317887	0.0500906	0.12382	0.463376	0.00354756	0.0221924	0.430833	0.00668342	0.0334352
YPR012W		chrXVI	584309	584563	+	protein_coding	3	3	3	2	4	3	0.9104	0.9104	0.9104	0.9104	0.622102	0.375149	0.555037	0.00885942	0.990312	0.994295	0.905959	0.258266	0.441451	0.539564	0.530369	0.697748
YPR011C		chrXVI	583062	584042	-	protein_coding	16	16	17	17	17	18	4.78509	4.78509	4.78509	4.78509	0.30187	0.118417	0.256904	0.214607	0.264048	0.419902	0.287241	0.117998	0.263194	0.111035	0.544539	0.709537
YPR010C-A		chrXVI	582373	582734	-	protein_coding	17	28	15	17	28	17	5.56389	5.56389	5.56389	5.56389	1.00277	5.73737e-05	0.00102643	0.901688	0.000224996	0.00202896	1.16174	7.62361e-06	0.000178843	1.2643	2.08469e-06	4.44121e-05
YPR010C	RPA135	chrXVI	577585	581196	-	protein_coding	176	148	184	655	588	630	8.49437	8.49437	8.49437	8.49437	-0.443756	0.0720767	0.183587	-0.246205	0.308624	0.469754	-0.667309	0.00858613	0.041713	-0.266542	0.269232	0.450514
YPR009W		chrXVI	576552	577358	+	protein_coding	40	36	44	54	43	61	4.72567	4.72567	4.72567	4.72567	-1.66423	1.00373e-08	7.29098e-07	-1.24858	1.01405e-06	2.39753e-05	-1.43813	6.67867e-08	3.24724e-06	-1.07067	8.82324e-06	0.000149846
YPR008W		chrXVI	573018	575102	+	protein_coding	150	146	128	170	134	146	7.12544	7.12544	7.12544	7.12544	0.00352639	0.979281	0.990736	-0.192576	0.164542	0.298622	-0.0023187	0.986173	0.992263	-0.239734	0.0821937	0.198855
YPR007C	REC8	chrXVI	569336	571378	-	protein_coding	4	7	6	2	1	5	2.7658	2.7658	2.7658	2.7658	1.52238	7.23635e-05	0.00123243	1.45717	0.0001279	0.00130254	1.72662	8.17269e-06	0.000189213	1.73776	8.81139e-06	0.000149846
YPR006C		chrXVI	567269	568996	-	protein_coding	9	7	8	7	9	8	3.88068	3.88068	3.88068	3.88068	0.885936	0.000357968	0.00399665	-0.156641	0.516154	0.668219	0.636641	0.00496031	0.0280278	-0.216486	0.342011	0.524144
YPR005C		chrXVI	565787	566671	-	protein_coding	22	24	16	15	8	17	3.98452	3.98452	3.98452	3.98452	-0.288794	0.387545	0.567389	-1.18222	0.00236973	0.0124561	-0.531854	0.103438	0.239213	-0.819611	0.0181182	0.0698876
YPR004C		chrXVI	564007	565041	-	protein_coding	52	45	40	55	46	56	5.73928	5.73928	5.73928	5.73928	-0.0296073	0.849987	0.923179	-0.0400831	0.797961	0.876204	0.127708	0.403913	0.584961	0.0735527	0.632064	0.779081
YPR003C		chrXVI	561504	563768	-	protein_coding	67	78	65	43	49	42	5.80734	5.80734	5.80734	5.80734	0.168846	0.252478	0.426622	-0.185723	0.215999	0.362442	0.283789	0.0511632	0.147731	0.135599	0.345182	0.527529
YPR002W		chrXVI	558385	559935	+	protein_coding	13	27	22	5	6	5	3.74652	3.74652	3.74652	3.74652	0.547975	0.255309	0.430562	-0.496636	0.351999	0.512733	0.625528	0.153353	0.313686	-0.358662	0.45674	0.634198
YPR002C-A		chrXVI	560569	560766	-	protein_coding	5	6	5	3	2	4	2.38214	2.38214	2.38214	2.38214	0.609158	0.206004	0.376842	0.265813	0.590236	0.72811	1.31583	0.00695095	0.0354546	0.609383	0.232076	0.407926
YPR001W		chrXVI	556377	557837	+	protein_coding	9	11	10	2	2	2	3.55389	3.55389	3.55389	3.55389	1.38675	0.000749142	0.00673112	0.694729	0.0896673	0.192454	1.30415	0.000648814	0.00636048	0.670907	0.0796144	0.194488
YPL279C		chrXVI	13228	14355	-	protein_coding	7	12	10	18	24	24	3.6023	3.6023	3.6023	3.6023	-0.154272	0.514952	0.677131	-0.181068	0.445779	0.603197	-0.438973	0.0584283	0.160704	-0.138821	0.535051	0.701474
YPL278C		chrXVI	15053	15355	-	protein_coding	3	0	4	1	0	0	0.97656	0.97656	0.97656	0.97656	-0.31409	0.805119	0.892127	1.91259	0.0408847	0.10611	-0.442699	0.594107	0.74129	0.989828	0.165722	0.324836
YPL277C		chrXVI	15405	16868	-	protein_coding	11	7	12	4	5	5	3.21019	3.21019	3.21019	3.21019	0.103593	0.734105	0.840311	1.01122	0.000834136	0.00560964	0.182995	0.519555	0.684976	1.1498	0.000125058	0.00139405
YPL274W		chrXVI	22938	24701	+	protein_coding	1827	1516	1466	55	38	70	8.78081	8.78081	8.78081	8.78081	-0.87924	0.000122806	0.00182814	-0.030336	0.877623	0.92942	-0.986196	5.52875e-05	0.000915737	0.252879	0.221594	0.396776
YPL273W		chrXVI	25087	26064	+	protein_coding	276	267	290	213	227	203	7.6026	7.6026	7.6026	7.6026	-0.477494	0.00947571	0.0439116	-0.534469	0.00420069	0.0190995	-0.270705	0.122939	0.27051	-0.137358	0.427465	0.607194
YPL272C		chrXVI	26611	28164	-	protein_coding	55	16	15	36	11	17	3.88631	3.88631	3.88631	3.88631	0.483624	0.268397	0.445934	0.706099	0.102333	0.211216	0.681565	0.0959593	0.227324	0.91372	0.0278371	0.0942884
YPL271W	ATP15	chrXVI	30079	30267	+	protein_coding	38	32	44	40	40	50	5.61399	5.61399	5.61399	5.61399	0.285772	0.0661932	0.172388	0.608852	0.000267182	0.00233117	0.47159	0.00311201	0.0200452	0.872918	1.3649e-06	3.12888e-05
YPL270W		chrXVI	30482	32803	+	protein_coding	143	140	143	45	47	38	6.46808	6.46808	6.46808	6.46808	0.154066	0.263173	0.440374	0.232029	0.0943326	0.199485	0.110118	0.404013	0.584965	0.255167	0.0593408	0.160289
YPL269W		chrXVI	33013	34947	+	protein_coding	54	62	78	24	22	18	5.32183	5.32183	5.32183	5.32183	0.169456	0.237493	0.410742	-0.108499	0.454347	0.611715	0.070499	0.602861	0.74864	0.00174832	0.989865	0.996477
YPL268W		chrXVI	35236	37845	+	protein_coding	38	36	41	28	28	36	5.57854	5.57854	5.57854	5.57854	0.368169	0.022301	0.0807524	0.544899	0.00113802	0.00708061	0.167067	0.256126	0.439372	0.40247	0.00899843	0.0419903
YPL267W		chrXVI	38169	38798	+	protein_coding	4	4	4	7	6	5	2.67413	2.67413	2.67413	2.67413	0.669343	0.0485346	0.139142	1.0592	0.00189222	0.0104375	0.00380304	0.98894	0.993416	-0.0373836	0.894257	0.948999
YPL266W	DIM1	chrXVI	39121	40077	+	protein_coding	18	14	13	98	111	94	5.7514	5.7514	5.7514	5.7514	-0.337329	0.153905	0.307533	-0.220922	0.343965	0.506068	-0.337519	0.144107	0.300838	-0.0075516	0.973373	0.98929
YPL265W		chrXVI	41043	42869	+	protein_coding	553	557	425	113	88	171	8.48711	8.48711	8.48711	8.48711	-0.843234	0.0108534	0.0487888	-2.69912	5.82613e-09	3.13623e-07	-0.529988	0.0916924	0.219982	-1.4423	6.17974e-05	0.000786026
YPL264C		chrXVI	43283	44344	-	protein_coding	109	108	112	5	10	10	5.20859	5.20859	5.20859	5.20859	-0.00890953	0.972404	0.987869	-0.0364813	0.887055	0.935229	0.725135	0.00459711	0.0264718	0.615354	0.0168688	0.0663713
YPL263C		chrXVI	44551	46506	-	protein_coding	37	30	34	143	133	143	6.12653	6.12653	6.12653	6.12653	-0.24358	0.282491	0.46161	-0.0702574	0.753072	0.845331	-0.327173	0.141454	0.297049	0.15653	0.472912	0.64956
YPL262W		chrXVI	47336	48802	+	protein_coding	84	82	82	96	89	95	6.58293	6.58293	6.58293	6.58293	-0.169953	0.23404	0.406576	0.278585	0.0526261	0.129029	-0.138915	0.315162	0.49994	0.273148	0.0527218	0.148022
YPL260W		chrXVI	49303	50958	+	protein_coding	130	143	123	104	97	82	6.85738	6.85738	6.85738	6.85738	0.0939651	0.441712	0.616597	0.0158029	0.896819	0.941972	0.124361	0.299558	0.48264	0.0596364	0.61791	0.770025
YPL259C	APM1	chrXVI	51244	52671	-	protein_coding	98	103	77	66	59	52	6.00157	6.00157	6.00157	6.00157	-0.182574	0.142184	0.290684	-0.00205253	0.986522	0.992336	-0.11309	0.331813	0.517508	-0.094922	0.417073	0.596568
YPL258C		chrXVI	53498	55153	-	protein_coding	17	17	18	13	14	14	4.05925	4.05925	4.05925	4.05925	0.0663517	0.866881	0.930871	0.396156	0.0675298	0.155778	0.360606	0.0690122	0.181247	0.591848	0.00416105	0.0231429
YPL257W		chrXVI	63279	63860	+	protein_coding	17	25	19	8	10	9	3.62767	3.62767	3.62767	3.62767	0.382328	0.126984	0.26915	0.274156	0.270373	0.427281	0.218084	0.346583	0.53142	0.204273	0.385677	0.566562
YPL256C		chrXVI	64977	66614	-	protein_coding	35	34	48	62	57	70	5.58188	5.58188	5.58188	5.58188	-0.0130359	0.941453	0.973863	-0.155805	0.385429	0.546251	-0.108023	0.532937	0.695321	-0.16004	0.361511	0.542302
YPL255W		chrXVI	67725	68882	+	protein_coding	8	8	12	11	12	14	3.75534	3.75534	3.75534	3.75534	0.903698	0.000476776	0.00493898	0.357884	0.14731	0.276505	0.0201612	0.926326	0.961574	-0.114661	0.607322	0.762028
YPL254W	HFI1	chrXVI	69485	70951	+	protein_coding	48	46	50	54	55	57	5.53307	5.53307	5.53307	5.53307	0.190196	0.269055	0.446622	0.150703	0.381005	0.541776	0.145712	0.370531	0.554464	0.150565	0.359049	0.539827
YPL253C		chrXVI	71063	73006	-	protein_coding	20	17	22	14	12	18	4.30217	4.30217	4.30217	4.30217	0.0943156	0.605337	0.749707	0.161773	0.373955	0.535401	0.242495	0.174946	0.342273	0.267494	0.139649	0.289155
YPL252C		chrXVI	73363	73881	-	protein_coding	38	29	39	24	24	30	4.98255	4.98255	4.98255	4.98255	-0.313746	0.20689	0.377753	-0.0256222	0.914946	0.953771	-0.132635	0.560482	0.71668	0.325632	0.154226	0.309015
YPL250W-A		chrXVI	75702	75989	+	protein_coding	4	7	4	1	3	4	1.3887	1.3887	1.3887	1.3887	-0.227455	0.748841	0.85104	0.160222	0.805372	0.88061	-0.978354	0.120054	0.266497	-1.72301	0.0204695	0.0761326
YPL250C		chrXVI	74309	74719	-	protein_coding	967	857	911	15	15	21	8.30375	8.30375	8.30375	8.30375	2.27337	1.12985e-10	1.41913e-08	2.09216	8.42591e-10	5.83138e-08	2.16182	1.32118e-10	1.53181e-08	2.06958	3.92078e-10	2.9922e-08
YPL249C-A	RPL36B	chrXVI	75699	76239	-	protein_coding	305	241	321	594	518	685	8.4054	8.4054	8.4054	8.4054	-0.737947	0.000508611	0.00519778	-0.651912	0.001718	0.00977194	-0.6653	0.00137742	0.011192	-0.508351	0.0114406	0.0497299
YPL249C		chrXVI	76669	79353	-	protein_coding	13	20	27	5	5	6	5.41075	5.41075	5.41075	5.41075	0.313533	0.0712091	0.182069	0.513298	0.00419721	0.0190995	-0.0238068	0.880414	0.934509	0.00270003	0.986449	0.995198
YPL248C	GAL4	chrXVI	79711	82356	-	protein_coding	10	12	6	15	18	21	4.30319	4.30319	4.30319	4.30319	0.444851	0.0967056	0.224332	-0.240924	0.379443	0.540262	0.335275	0.178685	0.347365	-0.507115	0.0557126	0.153197
YPL247C		chrXVI	82625	84196	-	protein_coding	57	77	41	53	48	29	5.69395	5.69395	5.69395	5.69395	-0.213971	0.572473	0.727263	-0.222478	0.555845	0.701321	-0.454238	0.207177	0.383504	-0.537333	0.14097	0.291139
YPL246C		chrXVI	84509	85297	-	protein_coding	24	22	21	56	59	54	5.71769	5.71769	5.71769	5.71769	-0.555061	2.6009e-05	0.000537014	-0.433414	0.000517785	0.00396158	-0.456899	0.000211597	0.00266329	-0.346342	0.00340222	0.0197801
YPL245W		chrXVI	85586	86950	+	protein_coding	17	15	23	104	110	96	4.95386	4.95386	4.95386	4.95386	-0.519998	0.0333875	0.108139	-1.13198	6.11106e-05	0.000712642	-0.41259	0.0790354	0.198958	-0.514505	0.033791	0.107417
YPL244C		chrXVI	87014	88033	-	protein_coding	34	36	39	55	53	56	5.53478	5.53478	5.53478	5.53478	0.0582222	0.614702	0.75618	-0.164966	0.145373	0.274149	0.211835	0.0552507	0.155078	-0.143954	0.194241	0.36189
YPL243W		chrXVI	88517	90316	+	protein_coding	129	114	125	191	181	186	6.948	6.948	6.948	6.948	-0.247392	0.1268	0.269113	-0.14114	0.376693	0.538044	-0.211357	0.182722	0.353086	-0.0029506	0.984941	0.994675
YPL242C	IQG1	chrXVI	90622	95109	-	protein_coding	151	144	146	92	99	157	6.95272	6.95272	6.95272	6.95272	-0.0134961	0.921901	0.964118	0.00411722	0.976134	0.986939	0.267825	0.0558438	0.155872	0.144041	0.295948	0.47887
YPL241C		chrXVI	95372	96258	-	protein_coding	25	26	25	11	8	9	4.42174	4.42174	4.42174	4.42174	0.374069	0.0961978	0.223694	0.299487	0.179813	0.317674	0.379758	0.0679928	0.179165	0.385351	0.0670573	0.172995
YPL240C	HSP82	chrXVI	96496	98625	-	protein_coding	63	110	74	262	399	242	7.74411	7.74411	7.74411	7.74411	0.118436	0.707832	0.824001	1.3129	0.000210111	0.00192224	-0.0435098	0.887962	0.939544	0.905547	0.00599322	0.0307345
YPL239W		chrXVI	99484	100086	+	protein_coding	14	20	19	74	73	87	5.34552	5.34552	5.34552	5.34552	0.137864	0.577054	0.730742	0.565556	0.0245195	0.0715527	-0.153299	0.516612	0.682739	0.416796	0.080687	0.196057
YPL237W		chrXVI	100496	101353	+	protein_coding	104	94	103	292	298	275	7.46504	7.46504	7.46504	7.46504	-0.427515	0.00468994	0.0260365	-0.423835	0.00501983	0.0218884	-0.58134	0.000222871	0.00274994	-0.391977	0.00832272	0.0395723
YPL236C		chrXVI	101608	102702	-	protein_coding	46	39	37	19	21	16	4.87636	4.87636	4.87636	4.87636	-0.0693494	0.706505	0.823868	-0.0919932	0.61714	0.749525	0.257886	0.139637	0.294742	0.0541522	0.756784	0.863321
YPL235W	RVB2	chrXVI	103232	104647	+	protein_coding	58	60	61	120	118	119	6.37714	6.37714	6.37714	6.37714	-0.20271	0.0923386	0.21721	-0.231317	0.0570689	0.136861	-0.217356	0.0663689	0.175852	-0.26271	0.029224	0.0976129
YPL234C	VMA11	chrXVI	104946	105440	-	protein_coding	90	87	72	87	95	99	6.343	6.343	6.343	6.343	-0.244485	0.0384305	0.119247	-0.315473	0.00914336	0.0344749	-0.244834	0.0325366	0.10731	-0.377172	0.00176277	0.0118931
YPL233W		chrXVI	106172	106822	+	protein_coding	26	20	27	18	15	19	4.43684	4.43684	4.43684	4.43684	0.155707	0.510604	0.674445	0.492313	0.0380772	0.100688	-0.00381223	0.985967	0.992263	-0.0522777	0.811869	0.898396
YPL232W		chrXVI	107275	108147	+	protein_coding	77	65	92	76	62	73	6.18676	6.18676	6.18676	6.18676	0.361616	0.0200977	0.0747208	0.431957	0.00616482	0.025491	0.0429527	0.763657	0.859935	0.21842	0.133401	0.279747
YPL231W		chrXVI	108652	114315	+	protein_coding	700	668	787	1455	1207	1064	9.78772	9.78772	9.78772	9.78772	-0.913025	1.44675e-06	5.04188e-05	-1.16202	1.75914e-08	7.85617e-07	-1.17651	1.31419e-08	8.80364e-07	-1.29691	1.7788e-09	1.16569e-07
YPL230W	USV1	chrXVI	115312	116487	+	protein_coding	31	44	27	31	36	25	5.15055	5.15055	5.15055	5.15055	-1.77552	0.00253116	0.0165693	-1.47367	0.008568	0.0328117	-1.5225	0.00600128	0.0319196	-1.35105	0.0132282	0.05504
YPL229W		chrXVI	117067	117687	+	protein_coding	31	24	25	8	12	10	4.10875	4.10875	4.10875	4.10875	0.555005	0.0135782	0.0567702	0.553155	0.0140264	0.0472167	0.398677	0.0481146	0.142004	0.250634	0.214629	0.388821
YPL228W	CET1	chrXVI	118382	120031	+	protein_coding	61	59	56	46	47	47	5.73872	5.73872	5.73872	5.73872	0.194317	0.0769448	0.192295	0.325321	0.00423178	0.0191542	0.0993722	0.333769	0.518899	0.137976	0.184963	0.349246
YPL227C		chrXVI	120163	121167	-	protein_coding	25	25	29	63	56	59	5.51371	5.51371	5.51371	5.51371	-0.327785	0.0143848	0.0591988	-0.533142	0.00022514	0.00202896	-0.259353	0.0450639	0.135439	-0.408238	0.00280947	0.0170234
YPL226W		chrXVI	121767	125357	+	protein_coding	136	109	151	502	497	481	8.20611	8.20611	8.20611	8.20611	-0.427962	0.058598	0.158203	-0.0319086	0.884138	0.934062	-0.599632	0.00954664	0.0445485	-0.107965	0.621033	0.772439
YPL225W		chrXVI	126006	126446	+	protein_coding	106	145	113	204	275	207	7.71456	7.71456	7.71456	7.71456	-0.0476552	0.797966	0.887791	-0.471592	0.0163888	0.0531226	0.0762238	0.680958	0.80785	-0.280722	0.138239	0.287053
YPL224C	MMT2	chrXVI	126634	128088	-	protein_coding	67	65	60	39	35	39	5.81654	5.81654	5.81654	5.81654	0.18674	0.210508	0.382736	0.417403	0.0070096	0.0281177	0.244467	0.0879415	0.213704	0.216177	0.131879	0.277328
YPL223C		chrXVI	128632	129138	-	protein_coding	10	8	14	6	4	9	4.76857	4.76857	4.76857	4.76857	4.22979	4.63172e-06	0.000128685	6.18796	2.79833e-10	2.48105e-08	4.0194	9.28901e-07	3.0603e-05	5.4105	9.46251e-10	6.55741e-08
YPL222W		chrXVI	130162	132228	+	protein_coding	36	28	34	10	10	16	5.70443	5.70443	5.70443	5.70443	0.952381	0.000210812	0.00275105	1.448	3.10372e-07	8.78512e-06	1.27766	1.8905e-06	5.53293e-05	1.38438	4.92435e-07	1.38733e-05
YPL222C-A		chrXVI	131870	132115	-	protein_coding	40	48	53	83	79	72	4.47475	4.47475	4.47475	4.47475	-1.43969	0.000209096	0.00274071	-0.597988	0.0586347	0.140059	-1.08119	0.00102615	0.00895323	-1.03587	0.00186575	0.0124294
YPL221W	FLC1	chrXVI	133043	135424	+	protein_coding	427	355	440	300	268	337	8.20634	8.20634	8.20634	8.20634	-0.177764	0.113818	0.249984	-0.492621	9.18698e-05	0.000989076	-0.383881	0.00131681	0.0108014	-0.698703	3.98594e-07	1.16656e-05
YPL220W	RPL1A	chrXVI	135790	136443	+	protein_coding	233	210	193	948	1009	950	8.97525	8.97525	8.97525	8.97525	-0.56221	0.0110397	0.0494122	-0.843131	0.000330406	0.002746	-0.39381	0.0668616	0.176724	-0.447623	0.038903	0.119119
YPL219W		chrXVI	136750	138228	+	protein_coding	53	56	46	18	21	14	5.10429	5.10429	5.10429	5.10429	0.0577235	0.792217	0.883841	0.250663	0.253336	0.407406	0.216393	0.295026	0.478921	0.0302057	0.884549	0.94305
YPL218W		chrXVI	138698	139409	+	protein_coding	96	88	94	156	148	143	6.94767	6.94767	6.94767	6.94767	-0.42095	0.000227482	0.00286468	-0.344765	0.001771	0.00996955	-0.392955	0.000408404	0.00443652	-0.296222	0.00554608	0.029152
YPL217C		chrXVI	139620	143171	-	protein_coding	25	28	27	163	150	154	6.49225	6.49225	6.49225	6.49225	-0.170211	0.478638	0.646875	-0.0252533	0.915832	0.954295	-0.514048	0.0354749	0.114435	-0.132553	0.573202	0.732634
YPL216W		chrXVI	143821	147129	+	protein_coding	28	27	25	37	31	45	5.0335	5.0335	5.0335	5.0335	0.65864	0.00114577	0.00937209	0.75859	0.000244705	0.002176	0.418332	0.0239525	0.086421	0.479948	0.0109275	0.0479839
YPL215W		chrXVI	147416	148423	+	protein_coding	58	59	42	36	34	31	5.53045	5.53045	5.53045	5.53045	0.0889999	0.572042	0.727143	0.134406	0.31742	0.478644	0.12015	0.337	0.522778	0.0949926	0.450264	0.627953
YPL214C		chrXVI	148569	150191	-	protein_coding	98	95	80	22	29	36	5.64979	5.64979	5.64979	5.64979	0.115991	0.46371	0.634956	0.0924381	0.557128	0.702263	0.449785	0.00483599	0.0275578	0.391196	0.0138376	0.0567918
YPL213W		chrXVI	150614	151330	+	protein_coding	33	30	29	16	12	18	4.34904	4.34904	4.34904	4.34904	0.122712	0.633606	0.771096	0.022684	0.929818	0.963256	0.419102	0.0890075	0.215599	0.346441	0.164187	0.323069
YPL212C		chrXVI	151515	153149	-	protein_coding	124	99	121	106	98	111	6.58036	6.58036	6.58036	6.58036	0.134247	0.612346	0.754052	0.650884	0.0173036	0.0553648	0.0459326	0.85746	0.919473	0.490115	0.0616677	0.164227
YPL211W		chrXVI	153495	154040	+	protein_coding	8	9	10	103	133	102	5.81672	5.81672	5.81672	5.81672	-0.211842	0.52737	0.688057	-0.321614	0.341922	0.504515	-0.199662	0.547433	0.707043	-0.030046	0.927762	0.965569
YPL210C		chrXVI	154290	156212	-	protein_coding	93	99	86	114	121	117	6.56145	6.56145	6.56145	6.56145	-0.285578	0.0535815	0.148594	-0.276864	0.0610004	0.144451	-0.325895	0.0261086	0.0915168	-0.243082	0.0921232	0.215528
YPL209C	IPL1	chrXVI	156490	157593	-	protein_coding	7	3	7	7	7	8	2.63644	2.63644	2.63644	2.63644	0.227269	0.488963	0.655347	0.302585	0.352566	0.513435	0.190812	0.551159	0.709271	0.689553	0.0330223	0.105787
YPL208W		chrXVI	157842	159593	+	protein_coding	22	19	30	24	24	22	4.84355	4.84355	4.84355	4.84355	0.307273	0.0674991	0.175132	0.242185	0.146207	0.275205	0.0309782	0.843967	0.911062	0.205338	0.198336	0.367617
YPL207W		chrXVI	159909	162341	+	protein_coding	100	79	94	352	335	266	7.27822	7.27822	7.27822	7.27822	-0.792539	2.22335e-06	7.03115e-05	-1.01181	2.96141e-08	1.19828e-06	-0.865284	4.38364e-07	1.61152e-05	-0.785763	2.3478e-06	4.83102e-05
YPL206C		chrXVI	162632	163597	-	protein_coding	31	25	39	24	15	25	4.88719	4.88719	4.88719	4.88719	0.365898	0.0620017	0.164546	0.39363	0.0448394	0.113587	0.446357	0.0187219	0.0724017	0.33291	0.0773518	0.190671
YPL204W	HRR25	chrXVI	164276	165760	+	protein_coding	136	122	124	127	123	124	6.81242	6.81242	6.81242	6.81242	-0.105483	0.30563	0.486442	-0.0233792	0.818832	0.889823	-0.200684	0.0516454	0.148334	-0.26846	0.0112989	0.0492477
YPL203W	TPK2	chrXVI	166256	167398	+	protein_coding	39	38	44	40	39	23	5.43871	5.43871	5.43871	5.43871	-0.514912	0.0867268	0.208814	-0.524335	0.0802479	0.176962	-0.446113	0.118626	0.26413	-0.468954	0.103803	0.235097
YPL202C		chrXVI	168088	169338	-	protein_coding	59	65	62	25	24	30	5.1906	5.1906	5.1906	5.1906	0.245832	0.102557	0.23304	0.228935	0.127172	0.24813	0.157834	0.268306	0.451974	0.258287	0.0763956	0.189231
YPL201C		chrXVI	169770	171155	-	protein_coding	7	2	3	4	6	8	1.87793	1.87793	1.87793	1.87793	0.700261	0.190321	0.35646	0.2009	0.716844	0.823332	0.0431976	0.925535	0.961184	-0.419978	0.403665	0.583283
YPL199C		chrXVI	172033	172755	-	protein_coding	87	83	72	38	35	42	5.40348	5.40348	5.40348	5.40348	-0.255049	0.0666631	0.173462	-1.21542	1.2108e-09	7.68414e-08	-0.151567	0.250171	0.43235	-1.03602	1.62887e-08	7.55421e-07
YPL198W	RPL7B	chrXVI	173152	174702	+	protein_coding	217	185	263	146	153	193	6.83265	6.83265	6.83265	6.83265	-0.63251	0.007671	0.0370284	-0.45568	0.0474143	0.118713	-0.470418	0.0382616	0.120208	-0.302009	0.174944	0.336439
YPL196W		chrXVI	175043	175864	+	protein_coding	26	25	22	15	16	18	4.56162	4.56162	4.56162	4.56162	0.131401	0.588095	0.73898	0.340137	0.161144	0.294583	0.146886	0.519201	0.684659	0.00467704	0.983795	0.994524
YPL195W	APL5	chrXVI	176223	179021	+	protein_coding	107	100	96	82	72	94	6.57645	6.57645	6.57645	6.57645	-0.0485563	0.598534	0.745635	-0.233775	0.0160954	0.0525104	-0.120915	0.183939	0.354243	-0.212183	0.0241492	0.0850206
YPL194W		chrXVI	179277	181115	+	protein_coding	29	22	30	15	12	18	4.36211	4.36211	4.36211	4.36211	0.158398	0.458582	0.630367	0.503638	0.019951	0.0617793	0.49041	0.0188497	0.0727558	0.433915	0.0386653	0.118693
YPL193W		chrXVI	181403	182548	+	protein_coding	18	19	13	54	58	51	4.97916	4.97916	4.97916	4.97916	-0.111241	0.453252	0.626038	-0.225751	0.134569	0.258958	-0.154266	0.288904	0.472289	-0.0606659	0.675816	0.80731
YPL191C		chrXVI	183597	184679	-	protein_coding	29	29	24	10	11	8	4.35701	4.35701	4.35701	4.35701	0.0718998	0.715626	0.828598	-0.382817	0.0661449	0.153203	0.270287	0.153435	0.313686	0.0872019	0.64675	0.788843
YPL190C	NAB3	chrXVI	185317	187725	-	protein_coding	105	99	104	183	168	182	7.03253	7.03253	7.03253	7.03253	0.105746	0.316353	0.49695	0.0298926	0.775796	0.860698	0.0476761	0.645003	0.781653	-0.0304484	0.769181	0.870381
YPL189W		chrXVI	189154	190983	+	protein_coding	3	3	4	11	8	11	2.37918	2.37918	2.37918	2.37918	-0.292145	0.430642	0.606339	0.607569	0.0690551	0.158181	-0.050223	0.878059	0.933325	1.0137	0.00199223	0.0130983
YPL189C-A		chrXVI	188307	188513	-	protein_coding	58	54	57	40	46	26	5.18637	5.18637	5.18637	5.18637	-0.0749657	0.733625	0.840118	-0.224369	0.314499	0.475932	-0.0846943	0.688284	0.812408	-0.201773	0.348381	0.529821
YPL188W		chrXVI	191406	192650	+	protein_coding	257	246	249	42	38	44	6.58947	6.58947	6.58947	6.58947	0.288521	0.0157223	0.0628163	0.329996	0.00633133	0.0259318	0.271762	0.0191758	0.0736376	0.235157	0.042459	0.126851
YPL186C		chrXVI	194512	195426	-	protein_coding	9	14	10	5	7	4	3.46984	3.46984	3.46984	3.46984	-0.158283	0.708239	0.824001	-0.255923	0.544953	0.692049	-0.670816	0.0864299	0.211223	-0.648627	0.10098	0.230609
YPL185W		chrXVI	195253	195648	+	protein_coding	5	8	5	1	1	0	1.91895	1.91895	1.91895	1.91895	0.22895	0.696348	0.816945	-0.886816	0.195723	0.337436	1.51174	0.0205999	0.0775259	0.968862	0.159807	0.316421
YPL184C	MRN1	chrXVI	195950	197788	-	protein_coding	51	52	43	60	59	58	5.71117	5.71117	5.71117	5.71117	-0.277841	0.0237623	0.0845709	-0.140827	0.235271	0.386288	-0.0427364	0.70696	0.825221	0.0861648	0.450979	0.62866
YPL183W-A	RTC6	chrXVI	199095	199376	+	protein_coding	17	14	16	21	25	24	4.08409	4.08409	4.08409	4.08409	0.0266662	0.962046	0.983475	0.164498	0.48254	0.637224	0.164757	0.34372	0.528644	0.330851	0.0631491	0.167132
YPL183C	RTT10	chrXVI	199495	202536	-	protein_coding	98	72	101	144	118	174	6.69064	6.69064	6.69064	6.69064	0.0505153	0.864118	0.930482	0.170588	0.563922	0.708875	-0.103747	0.720381	0.832855	0.250358	0.389534	0.569962
YPL181W	CTI6	chrXVI	203421	204941	+	protein_coding	59	51	52	50	52	56	5.60625	5.60625	5.60625	5.60625	-0.16466	0.123071	0.264148	-0.0416339	0.707708	0.818137	-0.213449	0.0396134	0.123426	-0.0493606	0.623469	0.774142
YPL180W		chrXVI	205248	207647	+	protein_coding	63	71	61	25	30	41	5.62232	5.62232	5.62232	5.62232	0.32258	0.0502343	0.142256	0.280387	0.0874703	0.188484	0.104019	0.499029	0.669927	0.144049	0.353752	0.534797
YPL179W	PPQ1	chrXVI	208157	209806	+	protein_coding	75	64	76	89	85	82	6.20569	6.20569	6.20569	6.20569	-0.0766658	0.477388	0.646311	-0.0950542	0.351057	0.511979	-0.155391	0.121123	0.267883	0.0287458	0.77019	0.870543
YPL178W	CBC2	chrXVI	212158	212784	+	protein_coding	45	37	43	66	71	54	5.58761	5.58761	5.58761	5.58761	-0.0934504	0.423691	0.601609	-0.281537	0.0213584	0.0647737	-0.0656683	0.553657	0.711727	-0.0835547	0.455456	0.632831
YPL177C		chrXVI	213042	213962	-	protein_coding	186	170	168	59	46	69	6.69236	6.69236	6.69236	6.69236	0.0887259	0.57972	0.732579	0.838911	6.45777e-06	0.000116569	0.170336	0.279769	0.462877	0.739757	3.63076e-05	0.000510253
YPL176C		chrXVI	216012	218363	-	protein_coding	99	90	96	106	95	102	6.85413	6.85413	6.85413	6.85413	-0.0275269	0.807806	0.893626	-0.0987174	0.386403	0.547246	0.167478	0.140295	0.295438	0.0354413	0.752079	0.860369
YPL175W	SPT14	chrXVI	218630	220088	+	protein_coding	26	18	20	30	34	37	5.00954	5.00954	5.00954	5.00954	0.341335	0.0409731	0.124259	0.117438	0.471611	0.627808	0.112908	0.477057	0.650572	0.144645	0.367083	0.548015
YPL174C	NIP100	chrXVI	220167	222773	-	protein_coding	58	39	57	35	28	40	5.43371	5.43371	5.43371	5.43371	-0.0281354	0.848136	0.922049	0.100491	0.492613	0.646532	0.116588	0.404557	0.585472	0.0574846	0.683249	0.812006
YPL173W	MRPL40	chrXVI	223143	224036	+	protein_coding	19	20	18	25	24	26	4.48607	4.48607	4.48607	4.48607	-0.275112	0.141978	0.290361	0.0991586	0.581196	0.722332	-0.0153561	0.929844	0.963543	0.168043	0.338998	0.521117
YPL172C		chrXVI	224353	225741	-	protein_coding	22	23	25	20	19	20	4.71874	4.71874	4.71874	4.71874	0.0402687	0.728978	0.837908	-0.192762	0.115828	0.231619	0.0253817	0.820306	0.896596	-0.148043	0.219682	0.394944
YPL171C	OYE3	chrXVI	226169	227371	-	protein_coding	1	4	4	2	3	2	1.93326	1.93326	1.93326	1.93326	0.0379379	0.942425	0.974342	-1.00101	0.097258	0.203318	-0.0953973	0.847675	0.913052	-1.37979	0.0260789	0.0896917
YPL170W		chrXVI	228314	228772	+	protein_coding	13	10	12	17	20	13	3.74863	3.74863	3.74863	3.74863	-0.30767	0.232809	0.404963	-0.56772	0.0347447	0.0942736	-0.235276	0.345149	0.530166	-0.505712	0.0564965	0.155037
YPL169C		chrXVI	229039	230838	-	protein_coding	59	52	59	84	90	87	6.0195	6.0195	6.0195	6.0195	0.015097	0.889771	0.944989	0.0363604	0.738473	0.837047	-0.195954	0.0699681	0.182734	-0.145817	0.174232	0.335498
YPL168W		chrXVI	231217	232509	+	protein_coding	34	39	29	26	25	25	5.16703	5.16703	5.16703	5.16703	0.12351	0.494575	0.660127	-0.020304	0.910726	0.950947	0.0765907	0.657696	0.790678	0.051311	0.768379	0.869964
YPL167C	REV3	chrXVI	232593	237107	-	protein_coding	54	57	66	48	40	46	5.92462	5.92462	5.92462	5.92462	0.0577025	0.69473	0.816158	-0.0586842	0.691064	0.806095	0.0592417	0.674866	0.803728	-0.0166146	0.906901	0.956456
YPL166W		chrXVI	237338	237979	+	protein_coding	25	22	24	8	8	6	4.18935	4.18935	4.18935	4.18935	0.0443569	0.90329	0.95234	-0.121449	0.742172	0.839859	0.045948	0.892176	0.941359	-0.121279	0.725882	0.841642
YPL165C		chrXVI	237956	239077	-	protein_coding	2	1	2	8	6	7	1.01932	1.01932	1.01932	1.01932	-1.56831	0.122252	0.262766	-1.128	0.222785	0.371144	-1.04411	0.220591	0.397949	-0.871549	0.308256	0.491791
YPL164C		chrXVI	239350	241497	-	protein_coding	13	15	18	19	21	21	4.81582	4.81582	4.81582	4.81582	0.131485	0.579106	0.732263	0.295441	0.212102	0.357196	0.289139	0.211951	0.388404	0.441587	0.0609416	0.16279
YPL163C		chrXVI	241918	242700	-	protein_coding	70	87	84	178	143	158	6.68586	6.68586	6.68586	6.68586	-0.702589	9.60531e-05	0.00150854	-1.50223	2.03242e-10	1.85659e-08	-0.836849	7.1116e-06	0.00016941	-1.61623	2.70422e-11	3.26075e-09
YPL162C		chrXVI	243206	244027	-	protein_coding	26	25	20	20	19	22	4.59859	4.59859	4.59859	4.59859	-0.217861	0.19168	0.357876	-0.0605535	0.876557	0.928904	-0.35466	0.0164806	0.0660968	-0.322331	0.0294218	0.0979482
YPL161C	BEM4	chrXVI	244319	246220	-	protein_coding	40	36	38	17	18	23	4.8018	4.8018	4.8018	4.8018	0.322971	0.0532823	0.148173	0.219536	0.184441	0.323537	0.27126	0.0773505	0.195944	0.18008	0.240812	0.4178
YPL160W	CDC60	chrXVI	246990	250262	+	protein_coding	1144	973	994	486	411	592	9.2901	9.2901	9.2901	9.2901	-0.482565	0.00746562	0.0362693	-0.0392783	0.816719	0.888809	-0.60258	0.00113716	0.00964264	-0.108071	0.52356	0.691617
YPL159C		chrXVI	250907	251668	-	protein_coding	50	59	57	45	37	36	5.56884	5.56884	5.56884	5.56884	0.509767	0.0106156	0.0480129	0.678354	0.000974403	0.00624966	0.372726	0.0474173	0.140412	0.608769	0.00199019	0.0130983
YPL158C		chrXVI	252034	254310	-	protein_coding	22	19	35	44	45	54	5.33697	5.33697	5.33697	5.33697	-0.377692	0.218944	0.391812	-1.11825	0.00135025	0.00812443	-0.752522	0.0140668	0.0587724	-1.17858	0.000421412	0.00380913
YPL157W		chrXVI	254814	255761	+	protein_coding	10	7	9	23	24	22	4.41325	4.41325	4.41325	4.41325	0.799529	0.0038618	0.0226486	0.730049	0.0081139	0.0315605	0.542093	0.0351211	0.113536	0.948692	0.000507061	0.00443697
YPL156C		chrXVI	255913	256767	-	protein_coding	57	42	47	56	61	83	5.37591	5.37591	5.37591	5.37591	-2.3218	5.84213e-10	5.681e-08	-2.22512	1.0782e-09	6.98973e-08	-2.51097	1.74856e-11	2.34269e-09	-2.70423	5.56554e-12	7.29449e-10
YPL155C		chrXVI	257216	259336	-	protein_coding	38	32	40	26	26	34	5.22484	5.22484	5.22484	5.22484	0.149349	0.270605	0.448332	-0.0201736	0.881636	0.932523	0.0942816	0.468048	0.642793	-0.000257613	0.998437	0.999432
YPL154C	PEP4	chrXVI	259714	260931	-	protein_coding	395	388	435	315	323	244	8.90642	8.90642	8.90642	8.90642	0.150506	0.179068	0.342622	0.300627	0.00993233	0.0366977	0.118056	0.287157	0.470325	0.106971	0.334268	0.51648
YPL153C	RAD53	chrXVI	261727	264192	-	protein_coding	10	11	14	17	16	26	4.52173	4.52173	4.52173	4.52173	0.422144	0.0392765	0.120692	0.350416	0.0852001	0.184721	0.39705	0.0483704	0.142395	0.490908	0.0167774	0.0661827
YPL152W	RRD2	chrXVI	265028	266104	+	protein_coding	42	57	34	15	18	14	4.90963	4.90963	4.90963	4.90963	0.215328	0.244404	0.417544	0.268627	0.147426	0.276636	0.198111	0.25841	0.441472	0.325859	0.0683999	0.175078
YPL151C	PRP46	chrXVI	266180	267535	-	protein_coding	31	29	34	35	34	35	4.92601	4.92601	4.92601	4.92601	0.165913	0.235468	0.408059	0.059337	0.669961	0.792192	0.0599191	0.654393	0.788932	0.0133737	0.970185	0.987992
YPL150W		chrXVI	268188	270893	+	protein_coding	84	86	94	52	40	54	6.17777	6.17777	6.17777	6.17777	0.237972	0.0565223	0.154416	0.170438	0.167586	0.302236	0.192098	0.108283	0.24654	0.0632637	0.592978	0.749019
YPL149W	ATG5	chrXVI	271310	272194	+	protein_coding	53	59	43	30	40	30	5.27949	5.27949	5.27949	5.27949	0.320265	0.183571	0.347925	0.418442	0.0832004	0.181613	-0.147786	0.507106	0.67638	-0.0667926	0.765101	0.867762
YPL148C		chrXVI	272294	272815	-	protein_coding	23	27	18	16	9	11	3.88799	3.88799	3.88799	3.88799	0.659577	0.0133033	0.0559444	0.596336	0.0246785	0.0717045	0.144247	0.528175	0.691947	0.0217258	0.925866	0.965085
YPL147W	PXA1	chrXVI	273255	275867	+	protein_coding	7	7	8	9	6	11	3.77783	3.77783	3.77783	3.77783	0.282323	0.497571	0.662408	-0.166153	0.698045	0.811202	0.371993	0.33813	0.523654	-0.0264257	0.947086	0.975231
YPL146C	NOP53	chrXVI	276162	277529	-	protein_coding	32	34	35	110	134	112	6.15538	6.15538	6.15538	6.15538	-0.20223	0.463607	0.634956	-0.325898	0.244223	0.396746	-0.167613	0.538191	0.69977	-0.0803728	0.768194	0.869918
YPL145C	KES1	chrXVI	278395	279699	-	protein_coding	158	145	144	209	173	189	7.19864	7.19864	7.19864	7.19864	-0.486164	0.000465996	0.00486071	-0.318734	0.0150302	0.0497349	-0.519073	0.000179188	0.00232829	-0.323333	0.0125039	0.0528652
YPL144W	POC4	chrXVI	280480	280926	+	protein_coding	16	17	19	14	16	14	3.75392	3.75392	3.75392	3.75392	-0.235608	0.421309	0.599356	0.286103	0.304472	0.465431	0.0857603	0.738063	0.844743	0.308399	0.234341	0.41071
YPL143W	RPL33A	chrXVI	282122	282970	+	protein_coding	374	283	438	693	641	882	8.69284	8.69284	8.69284	8.69284	-0.649166	0.0119092	0.0517678	-0.61499	0.0166122	0.0535876	-0.577535	0.0233108	0.0844596	-0.374397	0.131461	0.276694
YPL141C		chrXVI	283464	286061	-	protein_coding	47	54	64	44	44	66	5.57065	5.57065	5.57065	5.57065	-0.812086	1.38689e-05	0.00031793	-1.19405	2.46695e-08	1.04009e-06	-0.4474	0.00701502	0.0357209	-0.800663	1.97485e-05	0.000306077
YPL140C	MKK2	chrXVI	287514	289034	-	protein_coding	23	20	28	22	33	25	4.59374	4.59374	4.59374	4.59374	-0.0582223	0.75785	0.856595	-0.216011	0.258704	0.413779	-0.0577505	0.745931	0.849776	0.00239146	0.989343	0.996199
YPL139C	UME1	chrXVI	289669	291051	-	protein_coding	24	22	27	20	21	22	4.58098	4.58098	4.58098	4.58098	0.32348	0.052107	0.145779	0.270635	0.102095	0.21087	0.222119	0.153309	0.313686	0.0136062	0.930349	0.967329
YPL138C	SPP1	chrXVI	291366	292427	-	protein_coding	33	32	28	23	20	21	4.77126	4.77126	4.77126	4.77126	0.468553	0.00122399	0.00976483	0.248044	0.0721797	0.163845	0.392229	0.00402681	0.0241381	0.301395	0.0250193	0.0872924
YPL137C		chrXVI	292817	296647	-	protein_coding	299	240	269	219	199	221	7.85195	7.85195	7.85195	7.85195	0.236269	0.0297281	0.0994621	0.230944	0.0334446	0.0912799	0.208556	0.0516378	0.148334	0.105622	0.314347	0.498212
YPL136W		chrXVI	296286	296654	+	protein_coding	3	5	3	1	0	1	0.630093	0.630093	0.630093	0.630093	0.0706062	0.946241	0.976363	-0.812087	0.56706	0.71077	-1.91429	0.20363	0.379329	-0.0873389	0.952017	0.979138
YPL135W	ISU1	chrXVI	297553	298050	+	protein_coding	258	226	245	69	75	99	7.05084	7.05084	7.05084	7.05084	0.511	0.000365449	0.00405017	0.519223	0.000311167	0.00261285	0.797753	4.34499e-07	1.60711e-05	0.738327	1.81087e-06	4.01386e-05
YPL134C	ODC1	chrXVI	298571	299503	-	protein_coding	10	7	11	7	5	6	4.31478	4.31478	4.31478	4.31478	1.46798	1.76844e-09	1.50168e-07	1.54649	4.97346e-10	3.84423e-08	1.24229	2.13245e-08	1.32542e-06	1.49888	3.60731e-10	2.78827e-08
YPL133C		chrXVI	299888	301228	-	protein_coding	18	19	25	24	16	20	4.49382	4.49382	4.49382	4.49382	0.218244	0.244002	0.417211	-0.170304	0.370209	0.53206	-0.207387	0.23663	0.416053	-0.232225	0.191096	0.357578
YPL132W	COX11	chrXVI	301716	302618	+	protein_coding	11	15	9	12	14	9	4.07785	4.07785	4.07785	4.07785	-0.0628385	0.740347	0.845511	0.00897075	0.961712	0.982074	-0.0306971	0.862745	0.922905	0.0473875	0.790779	0.88338
YPL131W	RPL5	chrXVI	303121	304014	+	protein_coding	1076	809	1198	2252	1832	2887	10.1863	10.1863	10.1863	10.1863	-0.875343	0.00225733	0.0151891	-0.755355	0.00718828	0.0287008	-0.791309	0.00506423	0.028376	-0.584842	0.032734	0.105143
YPL130W		chrXVI	304387	305058	+	protein_coding	0	1	2	2	3	0	1.45238	1.45238	1.45238	1.45238	0.477878	0.691446	0.813201	-1.32329	0.39398	0.554978	0.883061	0.470526	0.645021	0.408004	0.761098	0.865459
YPL129W	TAF14	chrXVI	305298	306137	+	protein_coding	59	49	55	73	81	79	5.83641	5.83641	5.83641	5.83641	-0.130938	0.351563	0.531355	-0.0267413	0.847625	0.910187	-0.240794	0.080563	0.201589	-0.211245	0.125602	0.268625
YPL128C	TBF1	chrXVI	306533	308221	-	protein_coding	32	40	38	41	39	49	5.41929	5.41929	5.41929	5.41929	0.0165134	0.911068	0.957773	0.0781811	0.597366	0.734255	0.178283	0.21732	0.39417	0.272043	0.0648999	0.170419
YPL127C		chrXVI	308828	309604	-	protein_coding	27	29	35	53	43	42	5.40727	5.40727	5.40727	5.40727	-0.193193	0.186819	0.352751	-0.0882229	0.539914	0.688481	-0.157272	0.265938	0.449618	-0.163154	0.25209	0.43092
YPL126W	NAN1	chrXVI	310210	312900	+	protein_coding	58	47	43	252	231	225	7.08335	7.08335	7.08335	7.08335	-0.198924	0.422129	0.600239	-0.0381553	0.876827	0.928904	-0.41164	0.0986515	0.231879	-0.0765836	0.753036	0.860673
YPL125W	KAP120	chrXVI	313388	316486	+	protein_coding	126	125	115	108	97	108	6.56291	6.56291	6.56291	6.56291	-0.146594	0.169468	0.329082	-0.144915	0.174707	0.311907	-0.129772	0.209538	0.385506	-0.120267	0.246186	0.424048
YPL124W	SPC29	chrXVI	316755	317516	+	protein_coding	6	5	6	8	5	5	2.66919	2.66919	2.66919	2.66919	0.0506172	0.868656	0.931211	-0.0076922	0.979963	0.989316	0.304515	0.312443	0.496808	0.186351	0.545692	0.710332
YPL123C		chrXVI	317641	318945	-	protein_coding	26	35	28	11	12	7	5.00757	5.00757	5.00757	5.00757	0.337722	0.28298	0.461978	0.110516	0.725537	0.828459	0.2698	0.362534	0.546567	0.276846	0.353493	0.534655
YPL122C		chrXVI	319226	320767	-	protein_coding	35	31	32	45	43	42	5.19645	5.19645	5.19645	5.19645	0.0877776	0.514078	0.676996	0.00514047	0.969063	0.984597	-0.0761079	0.54231	0.702231	0.0557967	0.655616	0.794834
YPL120W	VPS30	chrXVI	322071	323744	+	protein_coding	37	38	33	18	17	19	4.70903	4.70903	4.70903	4.70903	0.289933	0.0836127	0.203513	-0.0934595	0.692865	0.807205	-0.0872579	0.568874	0.72289	-0.330216	0.0411723	0.12399
YPL119C-A		chrXVI	324024	324287	-	protein_coding	3	5	2	1	1	2	2.11779	2.11779	2.11779	2.11779	1.27245	0.0151995	0.0614194	1.73873	0.000703366	0.00493667	0.623778	0.0893614	0.216208	0.538195	0.149822	0.30301
YPL119C	DBP1	chrXVI	324411	326264	-	protein_coding	6	9	5	5	3	5	4.19209	4.19209	4.19209	4.19209	0.791944	0.00590997	0.0309568	0.838414	0.00376117	0.0176354	0.777635	0.00408287	0.0243719	0.455427	0.0856613	0.204676
YPL118W		chrXVI	326628	327662	+	protein_coding	64	62	47	63	64	52	5.99937	5.99937	5.99937	5.99937	0.0596797	0.5835	0.735352	0.0585767	0.590314	0.72811	0.0910392	0.388188	0.571663	0.0241771	0.818929	0.902288
YPL117C	IDI1	chrXVI	327864	328730	-	protein_coding	84	98	69	135	138	122	6.6279	6.6279	6.6279	6.6279	-0.100874	0.589598	0.739635	-0.0770947	0.679916	0.800589	-0.133144	0.467101	0.642077	-0.1727	0.349609	0.530832
YPL116W		chrXVI	329606	331699	+	protein_coding	54	60	60	63	53	40	5.85807	5.85807	5.85807	5.85807	-0.114755	0.526875	0.687738	-0.445801	0.0198466	0.0615827	0.0464304	0.792422	0.878723	-0.284805	0.119064	0.258825
YPL115C		chrXVI	332100	335486	-	protein_coding	124	91	97	61	73	73	6.4326	6.4326	6.4326	6.4326	-0.104087	0.370379	0.549974	-0.135908	0.244687	0.397097	-0.128625	0.256161	0.439372	-0.20814	0.0723363	0.182781
YPL114W		chrXVI	335948	336367	+	protein_coding	12	16	14	21	16	20	3.09186	3.09186	3.09186	3.09186	0.489506	0.147184	0.298077	0.282432	0.404048	0.564282	0.133917	0.66237	0.793764	-0.486728	0.152126	0.306413
YPL113C		chrXVI	335953	337143	-	protein_coding	5	6	10	1	1	2	3.4525	3.4525	3.4525	3.4525	0.964732	0.00269877	0.017291	0.44379	0.159345	0.292359	1.16904	0.000144637	0.00197289	0.269269	0.357476	0.538589
YPL112C		chrXVI	337436	338620	-	protein_coding	47	53	40	60	61	53	5.51647	5.51647	5.51647	5.51647	0.190843	0.287004	0.465899	0.441246	0.0162517	0.0527635	0.340956	0.0502216	0.145851	0.612843	0.000911798	0.00706585
YPL111W	CAR1	chrXVI	339944	340945	+	protein_coding	9	12	13	43	42	53	6.03799	6.03799	6.03799	6.03799	0.712041	1.60422e-05	0.000358296	1.0433	1.78e-08	7.89088e-07	0.533451	0.000341992	0.00380583	0.824559	6.6247e-07	1.72157e-05
YPL110C		chrXVI	341068	344739	-	protein_coding	54	52	68	33	28	47	5.83291	5.83291	5.83291	5.83291	0.0349153	0.835727	0.913279	-0.102808	0.544923	0.692049	0.260375	0.120842	0.267754	0.139322	0.404312	0.583734
YPL109C		chrXVI	345264	347389	-	protein_coding	45	55	47	27	22	23	5.51765	5.51765	5.51765	5.51765	0.348103	0.169154	0.328658	0.183731	0.465228	0.621926	0.230767	0.333348	0.518681	0.0523116	0.827169	0.907553
YPL108W		chrXVI	348446	348952	+	protein_coding	7	5	6	9	8	10	3.10216	3.10216	3.10216	3.10216	0.261555	0.43599	0.611726	0.629436	0.0561031	0.135352	0.0522812	0.861349	0.922065	0.355616	0.237366	0.413965
YPL107W		chrXVI	349119	349865	+	protein_coding	19	23	19	11	12	13	4.13253	4.13253	4.13253	4.13253	0.514967	0.0179404	0.0689813	0.728975	0.00109486	0.00686166	0.278715	0.154792	0.315818	0.558807	0.00614733	0.031329
YPL106C	SSE1	chrXVI	350194	352275	-	protein_coding	328	302	294	1488	1269	1201	9.78498	9.78498	9.78498	9.78498	-0.33786	0.0565517	0.154416	0.071837	0.676091	0.797526	-0.281472	0.10843	0.246643	0.170011	0.325498	0.507841
YPL105C	SYH1	chrXVI	352863	355412	-	protein_coding	117	97	129	109	97	108	6.68644	6.68644	6.68644	6.68644	-0.0453178	0.710702	0.825592	-0.113599	0.357477	0.519081	-0.0459262	0.700633	0.821652	-0.0818923	0.496117	0.667505
YPL104W	MSD1	chrXVI	355700	357676	+	protein_coding	27	24	27	26	22	25	5.09967	5.09967	5.09967	5.09967	-0.0907836	0.701294	0.820832	1.08263	7.80011e-09	4.05265e-07	-0.0781062	0.571534	0.725274	1.00751	1.39858e-08	6.69211e-07
YPL103C		chrXVI	358000	359406	-	protein_coding	47	46	46	17	15	19	4.84377	4.84377	4.84377	4.84377	0.156972	0.312498	0.493177	-0.0745586	0.655951	0.781258	-0.110366	0.440882	0.617584	-0.224124	0.129044	0.273465
YPL101W	ELP4	chrXVI	360209	361579	+	protein_coding	27	29	25	56	56	59	5.43575	5.43575	5.43575	5.43575	-0.102117	0.618538	0.759659	0.262497	0.199534	0.341758	-0.0800207	0.680706	0.807801	-0.0199492	0.918599	0.961666
YPL100W	ATG21	chrXVI	361872	363362	+	protein_coding	32	42	32	22	36	26	5.14943	5.14943	5.14943	5.14943	0.0925855	0.657934	0.787196	0.0803559	0.70061	0.812772	0.0949145	0.634482	0.772969	0.201038	0.318968	0.502087
YPL099C	AIM43	chrXVI	363520	364068	-	protein_coding	47	44	45	18	22	27	5.06156	5.06156	5.06156	5.06156	0.263689	0.135509	0.280557	-0.0435568	0.805356	0.88061	0.0120301	0.941875	0.968873	-0.18171	0.284764	0.467041
YPL098C		chrXVI	364386	364727	-	protein_coding	28	34	27	43	37	46	4.90604	4.90604	4.90604	4.90604	-0.501582	0.00962286	0.0443889	-0.447234	0.0185793	0.0585238	-0.392688	0.0269483	0.0934891	-0.253807	0.144401	0.295717
YPL097W		chrXVI	364952	366430	+	protein_coding	38	28	41	14	20	24	4.96763	4.96763	4.96763	4.96763	0.308302	0.0776204	0.193457	0.242785	0.162909	0.297089	0.207133	0.195903	0.369179	0.0304294	0.849603	0.920952
YPL096W		chrXVI	366927	368018	+	protein_coding	27	21	26	12	13	11	4.26572	4.26572	4.26572	4.26572	0.345371	0.0639912	0.167522	0.186742	0.312828	0.474327	-0.094706	0.574196	0.727428	-0.0326125	0.93807	0.970844
YPL096C-A	ERI1	chrXVI	366529	366735	-	protein_coding	25	13	25	12	13	10	3.68595	3.68595	3.68595	3.68595	0.135379	0.611593	0.753839	0.105866	0.688892	0.805687	-0.344409	0.169625	0.33603	-0.117389	0.634194	0.780637
YPL095C		chrXVI	368071	369441	-	protein_coding	31	35	34	20	20	19	4.63867	4.63867	4.63867	4.63867	-0.184532	0.220003	0.392495	-0.322704	0.0332012	0.090739	-0.462121	0.000830086	0.007664	-0.432947	0.00172724	0.0117269
YPL094C	SEC62	chrXVI	369839	370663	-	protein_coding	72	63	55	108	100	107	6.4332	6.4332	6.4332	6.4332	-0.158689	0.136961	0.282645	-0.129092	0.223508	0.372143	-0.0593573	0.564349	0.719337	-0.0846148	0.414732	0.594347
YPL093W		chrXVI	370978	372921	+	protein_coding	81	59	87	459	402	382	7.75769	7.75769	7.75769	7.75769	-0.256225	0.441898	0.616714	-0.00246719	0.994048	0.996694	-0.452225	0.176565	0.344614	-0.0174072	0.957762	0.982366
YPL092W	SSU1	chrXVI	373793	375169	+	protein_coding	115	137	128	45	33	49	6.26044	6.26044	6.26044	6.26044	-0.482644	0.0274197	0.094035	-1.31926	1.05969e-06	2.48595e-05	0.0654654	0.749049	0.851263	-0.701117	0.00215382	0.0138881
YPL091W	GLR1	chrXVI	375502	376953	+	protein_coding	113	88	122	101	99	96	6.79699	6.79699	6.79699	6.79699	-0.133116	0.296309	0.477021	0.0934889	0.458732	0.615981	-0.0441601	0.721561	0.833709	0.0211915	0.864391	0.929448
YPL090C	RPS6A	chrXVI	377291	378395	-	protein_coding	395	286	378	644	551	776	8.85056	8.85056	8.85056	8.85056	-0.733343	0.00506871	0.0276741	-0.760486	0.00383136	0.0178787	-0.60925	0.0172818	0.0685706	-0.418146	0.0937365	0.217695
YPL089C		chrXVI	379120	381150	-	protein_coding	76	72	79	89	79	89	6.48848	6.48848	6.48848	6.48848	-0.10632	0.51339	0.676828	-0.0409306	0.80052	0.877675	-0.171195	0.287825	0.470908	-0.101782	0.525961	0.694256
YPL088W		chrXVI	381965	382993	+	protein_coding	39	42	31	26	29	27	4.74186	4.74186	4.74186	4.74186	-0.181752	0.307668	0.488912	0.24174	0.164123	0.298132	0.102821	0.552583	0.710649	0.622186	0.000834601	0.00656894
YPL087W		chrXVI	383455	384408	+	protein_coding	64	88	44	48	54	34	6.1449	6.1449	6.1449	6.1449	-0.413503	0.073614	0.186557	-0.184799	0.408733	0.569243	-0.15549	0.471863	0.646707	-0.127237	0.556926	0.718687
YPL086C	ELP3	chrXVI	384773	386446	-	protein_coding	23	17	24	100	91	86	5.68659	5.68659	5.68659	5.68659	-0.53438	0.0404748	0.123306	-0.0729993	0.767603	0.855539	-0.299709	0.220311	0.397681	0.00596271	0.980247	0.992958
YPL085W	SEC16	chrXVI	387067	393654	+	protein_coding	176	138	140	156	151	159	7.62094	7.62094	7.62094	7.62094	0.111406	0.363012	0.542001	0.05086	0.676746	0.797829	-0.0425664	0.724209	0.835066	-0.110573	0.363145	0.54368
YPL084W	BRO1	chrXVI	394038	396572	+	protein_coding	184	179	165	87	78	64	6.97144	6.97144	6.97144	6.97144	-0.0557486	0.728379	0.837414	-0.126178	0.434306	0.592992	0.0544624	0.728777	0.83819	-0.136596	0.389656	0.569962
YPL083C	SEN54	chrXVI	396702	398105	-	protein_coding	39	40	35	25	19	25	4.96023	4.96023	4.96023	4.96023	0.230585	0.238554	0.411633	0.322964	0.100649	0.208886	-0.0900639	0.617124	0.76009	0.0759589	0.673908	0.806022
YPL082C	MOT1	chrXVI	398480	404083	-	protein_coding	219	200	229	225	203	256	7.47254	7.47254	7.47254	7.47254	-0.290238	0.0178893	0.0688727	-0.482531	0.000247075	0.00219383	-0.347434	0.00504467	0.0283715	-0.33445	0.00681068	0.0339632
YPL081W	RPS9A	chrXVI	404950	406044	+	protein_coding	113	99	193	219	236	351	6.86393	6.86393	6.86393	6.86393	0.0588231	0.87057	0.932433	0.341628	0.345215	0.50714	-0.171027	0.630323	0.769807	0.253412	0.475623	0.65186
YPL079W	RPL21B	chrXVI	406636	407539	+	protein_coding	413	310	388	541	476	689	8.55954	8.55954	8.55954	8.55954	-0.764344	0.00143736	0.0109142	-0.779319	0.00120112	0.0073593	-0.590048	0.0107153	0.0482467	-0.415837	0.0646075	0.169951
YPL078C	ATP4	chrXVI	408010	408744	-	protein_coding	94	97	96	92	100	79	6.76238	6.76238	6.76238	6.76238	0.261693	0.0675083	0.175132	0.643377	5.18567e-05	0.000631605	0.513404	0.000706529	0.00682638	1.01318	2.31305e-08	1.01053e-06
YPL077C		chrXVI	409368	410090	-	protein_coding	11	10	13	7	9	8	3.53825	3.53825	3.53825	3.53825	0.584544	0.0270855	0.0932068	0.922985	0.000653743	0.00467546	0.263643	0.243485	0.423534	0.619545	0.0081784	0.03904
YPL076W	GPI2	chrXVI	410443	411285	+	protein_coding	14	18	13	17	16	16	4.08255	4.08255	4.08255	4.08255	-0.0921135	0.912146	0.958405	0.173873	0.339457	0.502071	0.0710615	0.673278	0.802997	-0.0142889	0.933353	0.968338
YPL075W	GCR1	chrXVI	412254	415362	+	protein_coding	126	128	110	170	145	136	6.81507	6.81507	6.81507	6.81507	-0.167948	0.269998	0.447737	-0.259358	0.0934514	0.197969	-0.161899	0.273442	0.456165	-0.379191	0.0144246	0.0586814
YPL074W		chrXVI	415763	418027	+	protein_coding	99	94	84	68	64	63	6.31831	6.31831	6.31831	6.31831	0.397009	0.00136078	0.0105452	0.278213	0.0198203	0.0615326	0.171111	0.125024	0.272869	-0.00595885	0.956934	0.982054
YPL072W		chrXVI	418512	420011	+	protein_coding	10	9	14	15	16	20	4.10391	4.10391	4.10391	4.10391	0.0294708	0.876429	0.93638	0.509367	0.00875474	0.0333854	0.0443061	0.806918	0.888436	0.399407	0.0324567	0.104599
YPL071C		chrXVI	420048	420518	-	protein_coding	18	21	20	11	11	14	4.02396	4.02396	4.02396	4.02396	0.0100253	0.973085	0.987869	0.193536	0.257731	0.412782	0.3762	0.0263305	0.0919736	0.470135	0.00683091	0.034036
YPL070W		chrXVI	420948	422786	+	protein_coding	67	67	60	52	49	40	5.87487	5.87487	5.87487	5.87487	0.0927959	0.513207	0.676756	0.0703385	0.620067	0.75219	-0.0119356	0.93062	0.963543	0.0349853	0.79955	0.890208
YPL069C		chrXVI	422885	423892	-	protein_coding	21	15	15	18	16	17	4.04936	4.04936	4.04936	4.04936	-0.364314	0.0908245	0.215075	-0.421478	0.052906	0.1294	-0.0567461	0.770804	0.864269	0.0607617	0.78842	0.88207
YPL068C		chrXVI	424215	425096	-	protein_coding	9	5	8	19	16	22	3.38722	3.38722	3.38722	3.38722	0.0650986	0.884718	0.941233	-0.010132	0.981779	0.990652	-0.00166663	0.996914	0.998353	-0.149512	0.72854	0.842962
YPL067C		chrXVI	425251	425847	-	protein_coding	16	16	17	17	13	14	3.60427	3.60427	3.60427	3.60427	-0.397815	0.0836717	0.203574	-0.323596	0.158078	0.291008	-0.512998	0.00843875	0.0412964	-0.529617	0.00762737	0.037205
YPL066W		chrXVI	426233	427672	+	protein_coding	60	57	52	40	29	39	5.31807	5.31807	5.31807	5.31807	-0.565719	0.000145241	0.0020999	-0.454407	0.00140964	0.0083814	-0.377971	0.00397355	0.023963	-0.465431	0.000660114	0.0055046
YPL065W	VPS28	chrXVI	427927	428655	+	protein_coding	15	21	13	17	22	17	4.27094	4.27094	4.27094	4.27094	0.239207	0.297119	0.477784	0.399814	0.0835031	0.182208	0.286161	0.186896	0.357857	0.0743946	0.733973	0.847076
YPL064C		chrXVI	428711	429616	-	protein_coding	44	34	39	27	26	29	4.95961	4.95961	4.95961	4.95961	0.0987452	0.48774	0.654203	0.319599	0.0283315	0.07993	0.006203	0.97077	0.984872	0.212126	0.12133	0.261523
YPL063W		chrXVI	429939	431369	+	protein_coding	68	61	54	97	86	93	6.37809	6.37809	6.37809	6.37809	-0.270329	0.0245399	0.0865209	-0.0464549	0.685159	0.803556	-0.312771	0.00849709	0.0414474	-0.115981	0.305467	0.489022
YPL061W	ALD6	chrXVI	432588	434090	+	protein_coding	259	235	445	335	377	1046	9.31463	9.31463	9.31463	9.31463	0.28763	0.480566	0.648754	0.418743	0.307046	0.468061	0.326534	0.423576	0.603294	0.491506	0.232063	0.407926
YPL060W	MFM1	chrXVI	434523	435764	+	protein_coding	33	26	27	18	24	22	4.8574	4.8574	4.8574	4.8574	0.613937	9.60823e-05	0.00150854	0.421702	0.00470504	0.0207978	0.436018	0.00223269	0.0156502	0.212844	0.120281	0.260091
YPL060C-A		chrXVI	437333	442742	-	transposable_element	3	3	4	2	1	1	1.43647	1.43647	1.43647	1.43647	0.347087	0.538289	0.697024	0.807436	0.135681	0.260725	0.0991087	0.849431	0.913851	0.0885908	0.867943	0.931771
YPL059W		chrXVI	444579	445031	+	protein_coding	48	51	48	42	43	44	5.49817	5.49817	5.49817	5.49817	0.195951	0.105362	0.237515	0.272234	0.0228827	0.06802	0.0582696	0.596238	0.743022	0.112899	0.310621	0.494516
YPL058C		chrXVI	445842	450377	-	protein_coding	541	578	399	315	176	288	8.54341	8.54341	8.54341	8.54341	-0.23256	0.465404	0.636841	-0.0136463	0.965623	0.983724	0.40703	0.198313	0.372006	1.26807	0.000318127	0.00303
YPL057C	SUR1	chrXVI	451909	453057	-	protein_coding	119	110	111	155	139	150	7.01223	7.01223	7.01223	7.01223	-0.838981	0.00116984	0.00950532	-0.860873	0.000902304	0.00593238	-0.786033	0.00190323	0.0138918	-0.887018	0.000615893	0.00525494
YPL056C		chrXVI	453430	453735	-	protein_coding	5	3	7	7	5	9	2.25899	2.25899	2.25899	2.25899	0.367845	0.383227	0.563256	0.320619	0.444948	0.602693	0.178697	0.626317	0.767697	0.0892679	0.813038	0.898601
YPL055C		chrXVI	453992	454990	-	protein_coding	32	40	41	22	31	29	5.16574	5.16574	5.16574	5.16574	0.429031	0.00504192	0.0276092	0.448832	0.00349745	0.016722	0.394098	0.00671275	0.0345612	0.319752	0.0262417	0.0900976
YPL054W		chrXVI	455759	456664	+	protein_coding	46	39	22	3	7	4	3.94097	3.94097	3.94097	3.94097	0.124105	0.831092	0.90987	-0.529607	0.397783	0.558509	0.26508	0.660084	0.792412	-0.198518	0.757287	0.863568
YPL053C	KTR6	chrXVI	457118	458458	-	protein_coding	68	74	65	126	130	111	6.63208	6.63208	6.63208	6.63208	-0.143875	0.220953	0.393189	-0.280171	0.0213995	0.064833	-0.176301	0.130653	0.281424	-0.175498	0.133889	0.280105
YPL052W	OAZ1	chrXVI	458799	459678	+	protein_coding	52	70	43	27	24	24	5.28811	5.28811	5.28811	5.28811	0.56542	0.0283137	0.0961166	0.73104	0.00535489	0.0229072	0.679587	0.00908962	0.043287	0.700048	0.00797906	0.0384538
YPL051W		chrXVI	459963	460559	+	protein_coding	15	20	14	21	21	25	4.21088	4.21088	4.21088	4.21088	0.313139	0.105697	0.238046	0.391768	0.0445735	0.113056	0.290158	0.100227	0.234471	0.223868	0.207227	0.378664
YPL050C		chrXVI	460779	461966	-	protein_coding	51	49	56	173	148	148	6.75682	6.75682	6.75682	6.75682	-0.378892	0.00458188	0.0255779	-0.300749	0.0211816	0.0643344	-0.275995	0.0310732	0.10356	-0.273796	0.0328451	0.105331
YPL049C	DIG1	chrXVI	462481	463839	-	protein_coding	143	115	150	90	86	90	6.43887	6.43887	6.43887	6.43887	-0.114382	0.266899	0.444266	-0.216267	0.0410322	0.106357	-0.211567	0.0387165	0.121321	-0.27468	0.00911885	0.0424361
YPL048W	CAM1	chrXVI	464401	465648	+	protein_coding	197	197	202	218	197	212	7.69259	7.69259	7.69259	7.69259	-0.242731	0.0545982	0.150513	0.127214	0.301107	0.46181	-0.104634	0.390681	0.573516	0.228993	0.0658689	0.171658
YPL047W		chrXVI	465962	466261	+	protein_coding	40	39	35	13	13	16	4.49166	4.49166	4.49166	4.49166	-0.220109	0.26334	0.440532	-0.0739342	0.700917	0.812972	-0.106823	0.563124	0.718198	-0.286233	0.138884	0.288238
YPL046C		chrXVI	466644	466943	-	protein_coding	6	6	6	4	5	8	2.92104	2.92104	2.92104	2.92104	0.207197	0.507387	0.671725	0.260714	0.354299	0.515097	-0.115843	0.651084	0.785863	-0.250268	0.346793	0.528471
YPL045W	VPS16	chrXVI	467260	469656	+	protein_coding	75	60	64	38	40	41	5.81545	5.81545	5.81545	5.81545	0.103962	0.382935	0.562964	0.0630356	0.595989	0.73316	0.308404	0.0103758	0.0472474	0.278927	0.0202185	0.0753381
YPL043W	NOP4	chrXVI	469939	471996	+	protein_coding	33	30	36	191	168	181	6.61739	6.61739	6.61739	6.61739	-0.239544	0.425385	0.603305	-0.162416	0.588066	0.727239	-0.392579	0.189825	0.361712	-0.0686033	0.815929	0.900183
YPL042C	SSN3	chrXVI	473040	474707	-	protein_coding	45	50	43	37	26	29	5.39468	5.39468	5.39468	5.39468	0.225276	0.102943	0.233763	0.18816	0.171075	0.307088	0.0219178	0.862503	0.922809	0.0258972	0.839055	0.914583
YPL041C		chrXVI	475118	475741	-	protein_coding	15	15	14	8	13	13	3.37279	3.37279	3.37279	3.37279	0.0915112	0.819379	0.901467	0.132048	0.740664	0.8389	0.066162	0.805474	0.88768	-0.187335	0.436426	0.615056
YPL040C	ISM1	chrXVI	475993	479001	-	protein_coding	48	48	47	44	50	40	5.69822	5.69822	5.69822	5.69822	0.0434231	0.750498	0.852096	-0.144698	0.296775	0.45656	-0.0617583	0.636218	0.773806	-0.0827865	0.529434	0.697696
YPL039W		chrXVI	479225	480175	+	protein_coding	16	21	14	13	18	13	4.13496	4.13496	4.13496	4.13496	0.241899	0.240543	0.413836	0.169531	0.411966	0.572389	0.296527	0.122134	0.269291	0.252412	0.192251	0.359182
YPL038W		chrXVI	480535	481068	+	protein_coding	8	10	14	17	18	21	3.97604	3.97604	3.97604	3.97604	0.275597	0.277245	0.455949	-0.076713	0.768137	0.855709	0.138795	0.555146	0.712728	-0.0411283	0.864327	0.929448
YPL037C		chrXVI	481428	481901	-	protein_coding	155	140	152	418	402	398	7.84559	7.84559	7.84559	7.84559	-0.610469	0.000307076	0.00359488	-0.364653	0.0208005	0.0635599	-0.566049	0.000634265	0.00624834	-0.357905	0.0223005	0.0804607
YPL036W		chrXVI	482843	485686	+	protein_coding	55	62	59	19	20	23	5.34423	5.34423	5.34423	5.34423	1.12433	0.000195315	0.00264619	1.77527	9.29181e-08	3.0997e-06	0.735478	0.00745384	0.0375746	1.68691	1.2422e-07	4.27956e-06
YPL034W		chrXVI	486712	487209	+	protein_coding	21	23	23	9	11	11	3.80561	3.80561	3.80561	3.80561	0.23731	0.31435	0.494963	0.144033	0.479674	0.635114	0.208035	0.273351	0.456165	0.345668	0.06433	0.169497
YPL033C		chrXVI	487362	488207	-	protein_coding	14	27	16	0	0	0	3.28504	3.28504	3.28504	3.28504	1.60116	0.11123	0.246739	0.931869	0.38748	0.548256	2.57717	0.00926292	0.0436981	1.87286	0.0840068	0.202186
YPL032C		chrXVI	488887	491364	-	protein_coding	91	65	71	161	153	136	6.79483	6.79483	6.79483	6.79483	-0.157995	0.14765	0.298518	-0.182289	0.0971374	0.203207	-0.300099	0.00741725	0.0374842	-0.265065	0.0169265	0.0664819
YPL031C	PHO85	chrXVI	492018	493037	-	protein_coding	54	51	48	34	34	33	5.34457	5.34457	5.34457	5.34457	0.0125553	0.90037	0.951604	0.137473	0.222216	0.3704	0.0864906	0.389064	0.572533	-0.00981331	0.962847	0.984567
YPL030W		chrXVI	493543	495246	+	protein_coding	51	48	51	54	55	60	5.54227	5.54227	5.54227	5.54227	0.117163	0.673486	0.798986	0.307012	0.269457	0.42628	0.112386	0.669777	0.800096	0.439865	0.101387	0.231206
YPL029W	SUV3	chrXVI	495506	497719	+	protein_coding	33	31	33	28	27	29	5.07875	5.07875	5.07875	5.07875	0.19181	0.380262	0.560537	0.218844	0.317561	0.478644	0.116701	0.576354	0.729089	0.268912	0.203827	0.374543
YPL028W	ERG10	chrXVI	498096	499292	+	protein_coding	184	156	210	223	210	213	7.39666	7.39666	7.39666	7.39666	-0.181811	0.199635	0.36875	-0.317816	0.0293669	0.08226	-0.181524	0.195481	0.368991	-0.311703	0.0307975	0.100639
YPL026C	SKS1	chrXVI	500675	502183	-	protein_coding	108	101	115	52	51	70	6.89492	6.89492	6.89492	6.89492	1.36623	2.92499e-08	1.87604e-06	1.93854	1.20629e-11	1.54739e-09	1.09612	8.81424e-07	2.95228e-05	1.70229	1.23399e-10	1.15796e-08
YPL025C		chrXVI	502473	503030	-	protein_coding	3	4	2	5	4	3	3.52521	3.52521	3.52521	3.52521	3.54811	1.12902e-11	1.8908e-09	3.05873	8.51155e-10	5.83138e-08	4.73419	2.50106e-13	6.55605e-11	4.40674	3.44007e-12	5.05858e-10
YPL024W	RMI1	chrXVI	503517	504242	+	protein_coding	29	29	41	26	26	26	4.76271	4.76271	4.76271	4.76271	1.25724	3.44191e-06	0.000101226	1.11639	2.3478e-05	0.000336003	1.30089	1.2668e-06	3.95728e-05	1.50025	9.69002e-08	3.41644e-06
YPL023C		chrXVI	504339	506312	-	protein_coding	122	101	107	72	62	78	6.41684	6.41684	6.41684	6.41684	0.124109	0.23066	0.402899	0.038008	0.711651	0.820245	-0.109909	0.273612	0.456322	-0.218586	0.0353558	0.110906
YPL022W	RAD1	chrXVI	506697	509999	+	protein_coding	139	145	133	90	81	109	6.75153	6.75153	6.75153	6.75153	0.288836	0.00607921	0.0315936	0.139885	0.165552	0.300005	-0.00776835	0.935773	0.965894	-0.219863	0.0295771	0.0981939
YPL020C	ULP1	chrXVI	512313	514178	-	protein_coding	68	68	54	66	64	55	5.95913	5.95913	5.95913	5.95913	0.32263	0.00610719	0.031687	0.146578	0.193901	0.335234	0.168082	0.124934	0.272869	0.0940607	0.38788	0.56857
YPL019C	VTC3	chrXVI	514511	517018	-	protein_coding	99	93	116	42	50	106	6.36739	6.36739	6.36739	6.36739	-0.729299	0.00064196	0.00612401	-0.698738	0.000971172	0.00624099	0.206303	0.287726	0.470874	0.127899	0.510175	0.679895
YPL018W	CTF19	chrXVI	517651	518760	+	protein_coding	17	23	24	13	13	23	3.96958	3.96958	3.96958	3.96958	0.292449	0.236973	0.410196	0.181635	0.461386	0.618429	0.451786	0.056915	0.157959	-0.0892625	0.714535	0.834871
YPL017C		chrXVI	518734	520233	-	protein_coding	37	31	58	17	15	14	4.2019	4.2019	4.2019	4.2019	-0.503133	0.251996	0.426287	1.6225	4.12437e-05	0.000527936	-1.02375	0.00773455	0.0386663	1.11864	0.000825137	0.00651677
YPL016W	SWI1	chrXVI	521014	524958	+	protein_coding	53	52	60	136	126	104	6.25045	6.25045	6.25045	6.25045	-0.14775	0.342256	0.520718	-0.0179549	0.907065	0.948438	0.215339	0.161288	0.325012	0.343252	0.0293582	0.0978443
YPL015C		chrXVI	525810	526883	-	protein_coding	63	50	63	45	49	53	5.76081	5.76081	5.76081	5.76081	0.14506	0.596413	0.744313	0.255504	0.348824	0.509956	0.189785	0.472145	0.646946	0.294759	0.267685	0.448548
YPL014W		chrXVI	527547	528692	+	protein_coding	33	48	11	54	46	16	5.10525	5.10525	5.10525	5.10525	-0.509877	0.395495	0.575534	-0.0786744	0.891749	0.938182	-0.752106	0.180697	0.35047	-0.275401	0.614547	0.766652
YPL013C		chrXVI	528985	529350	-	protein_coding	11	9	13	17	24	22	4.49139	4.49139	4.49139	4.49139	0.269514	0.117419	0.255289	0.144446	0.396636	0.557807	0.192536	0.237865	0.417615	0.400015	0.0178949	0.0692035
YPL012W		chrXVI	529723	533409	+	protein_coding	57	47	61	353	311	355	7.55178	7.55178	7.55178	7.55178	-0.246734	0.373273	0.552667	-0.0360505	0.89564	0.940967	-0.534862	0.0577194	0.159555	-0.0787177	0.772848	0.872239
YPL011C	TAF3	chrXVI	533642	534703	-	protein_coding	56	55	56	31	30	34	5.38462	5.38462	5.38462	5.38462	0.579632	0.000338824	0.00385429	0.548846	0.000603317	0.00441432	0.42347	0.00335785	0.0214454	0.456942	0.00185489	0.0123724
YPL010W		chrXVI	535018	535587	+	protein_coding	80	111	66	94	105	87	6.49878	6.49878	6.49878	6.49878	0.378585	0.0603432	0.161263	-0.0281762	0.886857	0.935229	0.330262	0.0944434	0.224704	0.0997109	0.6092	0.763431
YPL009C		chrXVI	535820	538936	-	protein_coding	56	51	47	67	76	69	6.01106	6.01106	6.01106	6.01106	0.0250498	0.849612	0.923027	0.194865	0.145445	0.274198	-0.19074	0.14233	0.298058	-0.102543	0.426246	0.606236
YPL008W	CHL1	chrXVI	539385	541970	+	protein_coding	32	34	34	28	26	33	5.09795	5.09795	5.09795	5.09795	0.339264	0.0250681	0.0879205	0.298717	0.047831	0.119607	0.172833	0.214918	0.391333	0.0987396	0.479553	0.654691
YPL007C	TFC8	chrXVI	542082	543848	-	protein_coding	40	42	40	30	24	23	5.15213	5.15213	5.15213	5.15213	0.209082	0.148931	0.300102	0.239964	0.091133	0.194542	0.215841	0.108036	0.246292	0.157331	0.241567	0.418581
YPL006W		chrXVI	544631	548143	+	protein_coding	270	270	299	72	72	76	7.57714	7.57714	7.57714	7.57714	0.076693	0.517016	0.679104	0.0797568	0.500693	0.654385	0.183812	0.12207	0.269291	0.0499801	0.669472	0.803073
YPL005W		chrXVI	548486	550306	+	protein_coding	37	41	37	17	22	15	4.96326	4.96326	4.96326	4.96326	0.0356677	0.81195	0.896402	-0.132875	0.428481	0.587506	0.249437	0.0847963	0.208839	0.18013	0.213101	0.386984
YPL004C		chrXVI	550632	551657	-	protein_coding	344	383	321	296	320	242	8.19299	8.19299	8.19299	8.19299	-0.350558	0.0456908	0.134179	-0.538873	0.00322307	0.0157216	-0.227421	0.183483	0.353763	-0.573799	0.00179457	0.0120618
YPL003W	ULA1	chrXVI	552020	553408	+	protein_coding	53	53	60	30	34	40	5.11991	5.11991	5.11991	5.11991	0.270427	0.237762	0.410971	-0.245308	0.296092	0.45582	-0.129283	0.548109	0.707575	-0.521806	0.023672	0.0839521
YPL002C	SNF8	chrXVI	553627	554328	-	protein_coding	28	29	27	17	17	17	4.35078	4.35078	4.35078	4.35078	0.276311	0.150498	0.302754	0.209142	0.23847	0.38963	-0.194115	0.216313	0.393053	-0.0425521	0.84627	0.918647
YPL001W	HAT1	chrXVI	554605	555729	+	protein_coding	34	26	28	25	16	30	4.79765	4.79765	4.79765	4.79765	0.369178	0.048605	0.139211	0.345402	0.0629692	0.148239	0.342454	0.0566298	0.157482	0.508517	0.00626292	0.0318374
YOR391C		chrXV	1078545	1079258	-	protein_coding	2	4	4	1	0	0	0.842531	0.842531	0.842531	0.842531	1.53916	0.221518	0.39373	0.902395	0.503911	0.656667	1.12404	0.362338	0.546544	2.13601	0.0577993	0.157397
YOR390W		chrXV	1076784	1077911	+	protein_coding	10	11	9	28	26	19	3.67474	3.67474	3.67474	3.67474	0.120501	0.539666	0.698207	-0.247173	0.227135	0.376932	-0.399597	0.0363787	0.116416	-0.459859	0.0194589	0.0734876
YOR389W		chrXV	1074213	1076087	+	protein_coding	13	13	13	15	20	18	4.14237	4.14237	4.14237	4.14237	-0.115763	0.589239	0.739412	1.30147	1.10945e-08	5.35108e-07	0.0595876	0.774021	0.866274	1.79213	4.90107e-12	6.87175e-10
YOR386W		chrXV	1066839	1068536	+	protein_coding	41	35	24	19	24	17	5.26531	5.26531	5.26531	5.26531	0.283209	0.477592	0.64633	0.0680737	0.864728	0.921144	-0.116486	0.757402	0.856249	-0.355648	0.356364	0.537667
YOR385W		chrXV	1065043	1065915	+	protein_coding	32	25	39	41	41	30	4.90594	4.90594	4.90594	4.90594	-0.861795	0.000101909	0.00158353	-0.878402	8.07028e-05	0.00089113	-1.31303	2.34735e-08	1.41522e-06	-1.56916	9.25076e-10	6.53272e-08
YOR384W		chrXV	1061564	1063648	+	protein_coding	34	14	28	25	28	37	4.61324	4.61324	4.61324	4.61324	-0.765381	0.0859379	0.207532	0.221552	0.587081	0.72668	-1.32609	0.00233394	0.0161368	-0.656375	0.100556	0.229902
YOR383C		chrXV	1060441	1061055	-	protein_coding	112	82	132	163	162	193	6.92061	6.92061	6.92061	6.92061	-2.3009	3.42749e-10	3.75715e-08	0.299382	0.201791	0.344176	-2.4067	7.48428e-11	9.02454e-09	-0.282817	0.227408	0.403249
YOR382W		chrXV	1059531	1059992	+	protein_coding	21	14	31	157	171	132	5.87959	5.87959	5.87959	5.87959	-2.43358	4.27495e-08	2.62997e-06	-1.34707	0.000146523	0.00144483	-2.97491	4.85012e-10	4.87356e-08	-2.07534	2.49036e-07	7.86094e-06
YOR381W		chrXV	1055545	1057680	+	protein_coding	28	22	24	27	31	31	4.69981	4.69981	4.69981	4.69981	-0.366902	0.172486	0.333414	0.190088	0.45753	0.615039	-0.812598	0.00190638	0.0138979	-0.550406	0.0278317	0.0942884
YOR380W		chrXV	1051290	1052930	+	protein_coding	31	33	29	17	21	19	4.62055	4.62055	4.62055	4.62055	0.395235	0.0290241	0.0978124	0.247209	0.16552	0.300005	0.327311	0.0510191	0.147507	-0.023831	0.976027	0.990818
YOR379C		chrXV	1050726	1051064	-	protein_coding	3	5	2	5	3	4	2.06374	2.06374	2.06374	2.06374	1.17622	0.00359373	0.0214309	0.648175	0.107384	0.219241	0.66902	0.0702858	0.183205	0.388344	0.307351	0.490982
YOR378W		chrXV	1049511	1051058	+	protein_coding	3	2	4	3	1	3	1.4115	1.4115	1.4115	1.4115	-0.744523	0.138531	0.284956	-1.52761	0.00826661	0.0320099	-1.17893	0.0107142	0.0482467	-1.22829	0.0101554	0.0456918
YOR377W		chrXV	1046226	1047803	+	protein_coding	86	86	71	71	75	59	6.10953	6.10953	6.10953	6.10953	-0.174285	0.35613	0.535429	-0.208	0.272512	0.429116	0.0985217	0.589047	0.738483	0.0642122	0.725873	0.841642
YOR376W-A		chrXV	1045196	1045351	+	protein_coding	18	22	20	8	5	7	4.26382	4.26382	4.26382	4.26382	0.33784	0.277571	0.456318	0.117531	0.7061	0.817097	0.784514	0.0114721	0.0505963	0.500935	0.103477	0.234799
YOR375C	GDH1	chrXV	1041678	1043042	-	protein_coding	887	680	802	144	109	174	8.92815	8.92815	8.92815	8.92815	0.951043	2.78231e-06	8.60233e-05	0.778052	5.41388e-05	0.000654548	0.562556	0.00169212	0.0127842	0.728079	0.000105482	0.00121597
YOR374W	ALD4	chrXV	1039840	1041399	+	protein_coding	233	239	172	198	210	316	8.16024	8.16024	8.16024	8.16024	0.355442	0.302238	0.483469	0.0201531	0.95299	0.976143	0.524367	0.130816	0.281473	0.00364325	0.99147	0.996927
YOR373W		chrXV	1036834	1039389	+	protein_coding	23	23	27	36	28	36	5.0237	5.0237	5.0237	5.0237	0.426158	0.00313162	0.019168	0.0175566	0.967818	0.984597	0.382129	0.0059512	0.0317291	0.136494	0.307424	0.490982
YOR372C		chrXV	1034807	1036471	-	protein_coding	55	49	61	69	47	57	5.82355	5.82355	5.82355	5.82355	0.071395	0.556615	0.713248	-0.12041	0.328272	0.489889	0.0570807	0.628818	0.769139	-0.197189	0.106209	0.239313
YOR371C	GPB1	chrXV	1031489	1034182	-	protein_coding	126	129	123	60	50	67	6.70531	6.70531	6.70531	6.70531	0.456458	0.000205206	0.00271652	0.355454	0.00266014	0.0135354	0.362724	0.00167883	0.012728	0.170359	0.118607	0.258526
YOR370C	MRS6	chrXV	1029183	1030994	-	protein_coding	157	136	178	133	134	167	6.91418	6.91418	6.91418	6.91418	-0.186173	0.150795	0.303112	-0.35669	0.00859502	0.0328751	-0.369285	0.00562714	0.0305915	-0.333646	0.0116942	0.0504684
YOR369C	RPS12	chrXV	1028194	1028625	-	protein_coding	1061	950	997	1490	1474	1707	10.0773	10.0773	10.0773	10.0773	-0.689876	0.00970913	0.0446502	-0.802996	0.00314341	0.0153864	-0.586187	0.0254927	0.0897231	-0.483276	0.0619688	0.164896
YOR368W		chrXV	1026843	1028048	+	protein_coding	16	18	20	7	7	11	4.10653	4.10653	4.10653	4.10653	1.16675	1.28485e-06	4.55668e-05	1.15368	1.5272e-06	3.43563e-05	0.694041	0.000430938	0.00463951	0.572731	0.00317481	0.018784
YOR367W		chrXV	1026007	1026609	+	protein_coding	22	28	20	15	16	13	4.54432	4.54432	4.54432	4.54432	0.214087	0.208673	0.380317	0.496517	0.00171833	0.00977194	0.405208	0.00617808	0.0326162	0.59516	0.000151673	0.00161276
YOR366W		chrXV	1025256	1025609	+	protein_coding	7	7	4	3	3	4	1.48426	1.48426	1.48426	1.48426	0.26572	0.707336	0.824001	0.392227	0.564653	0.709228	0.540327	0.362052	0.546249	-0.249523	0.710216	0.832232
YOR365C		chrXV	1023461	1025572	-	protein_coding	3	2	3	2	1	1	1.47117	1.47117	1.47117	1.47117	0.728066	0.182202	0.346871	0.248227	0.660169	0.784113	-0.0203577	0.967251	0.983399	-0.227995	0.659922	0.797981
YOR364W		chrXV	1023371	1023739	+	protein_coding	6	9	4	3	2	4	1.92001	1.92001	1.92001	1.92001	0.1734	0.693919	0.815422	-0.00244683	0.995871	0.997664	0.443993	0.272341	0.455716	0.220043	0.601365	0.756127
YOR363C	PIP2	chrXV	1020222	1023212	-	protein_coding	143	182	96	37	30	42	6.20819	6.20819	6.20819	6.20819	0.0113426	0.95313	0.979782	-0.0328339	0.864858	0.921144	0.109575	0.554438	0.712257	0.00421591	0.98197	0.993672
YOR362C		chrXV	1017880	1018746	-	protein_coding	110	88	127	156	156	139	6.75693	6.75693	6.75693	6.75693	-0.0658607	0.630513	0.76904	0.0608278	0.655547	0.780951	-0.116975	0.386043	0.569157	-0.169	0.215701	0.389976
YOR361C	PRT1	chrXV	1015361	1017652	-	protein_coding	166	136	159	428	409	416	7.80325	7.80325	7.80325	7.80325	-0.536351	0.00721765	0.0354647	-0.277139	0.145836	0.274673	-0.456816	0.0190669	0.0732661	-0.214883	0.252921	0.431849
YOR360C	PDE2	chrXV	1013241	1014821	-	protein_coding	169	158	164	110	117	117	6.89783	6.89783	6.89783	6.89783	0.259729	0.271245	0.449268	0.324399	0.172714	0.309173	0.328433	0.156553	0.318461	0.248535	0.282692	0.464907
YOR359W		chrXV	1011189	1012760	+	protein_coding	25	21	31	41	35	53	4.89486	4.89486	4.89486	4.89486	0.0514793	0.890917	0.945492	0.308434	0.409991	0.570468	-0.0458444	0.900321	0.94631	0.357348	0.329571	0.511977
YOR358W		chrXV	1010161	1010889	+	protein_coding	14	14	21	9	13	8	3.85826	3.85826	3.85826	3.85826	0.538614	0.0456041	0.134033	0.730698	0.00694716	0.0279043	0.458284	0.0561407	0.15641	0.418174	0.0838743	0.202029
YOR357C	SNX3	chrXV	1009224	1009712	-	protein_coding	22	20	25	28	30	27	4.6191	4.6191	4.6191	4.6191	0.175434	0.265662	0.443065	0.19779	0.19953	0.341758	0.0815893	0.572736	0.726188	0.0794333	0.586561	0.743796
YOR356W		chrXV	1007221	1009116	+	protein_coding	48	39	64	50	43	59	5.82315	5.82315	5.82315	5.82315	0.11836	0.493555	0.659349	0.0329296	0.849349	0.910713	0.417026	0.0171659	0.0682672	0.260556	0.129344	0.273522
YOR355W		chrXV	1005137	1006705	+	protein_coding	241	176	226	76	71	107	6.75194	6.75194	6.75194	6.75194	-0.0785014	0.678955	0.803456	-0.03975	0.833609	0.900321	0.105033	0.572378	0.725886	0.207223	0.269962	0.450913
YOR354C		chrXV	1001147	1003225	-	protein_coding	79	60	89	58	59	57	6.15912	6.15912	6.15912	6.15912	-0.016394	0.903111	0.95234	-0.000859014	0.994912	0.997105	0.165787	0.210066	0.386176	0.127371	0.335842	0.517578
YOR353C		chrXV	998453	1000828	-	protein_coding	60	47	49	39	34	38	5.32533	5.32533	5.32533	5.32533	0.0762992	0.625697	0.765643	-0.207505	0.147919	0.277216	0.0991237	0.461028	0.635759	-0.135449	0.324404	0.506955
YOR352W		chrXV	997213	998244	+	protein_coding	11	9	9	11	10	8	3.94994	3.94994	3.94994	3.94994	0.154177	0.425732	0.603625	-0.226023	0.269588	0.426368	0.521183	0.00667531	0.0344638	0.0400766	0.830213	0.908603
YOR351C	MEK1	chrXV	995018	996511	-	protein_coding	1	1	1	1	0	1	0.99292	0.99292	0.99292	0.99292	0.0909635	0.909912	0.956892	1.21625	0.0804138	0.177155	0.56106	0.384207	0.567463	1.34707	0.0231631	0.0825846
YOR350C		chrXV	992864	994855	-	protein_coding	47	49	50	36	38	41	5.57234	5.57234	5.57234	5.57234	0.171792	0.185904	0.351794	0.343598	0.0105375	0.0382252	0.210371	0.0891005	0.215738	0.32888	0.0102144	0.0458507
YOR349W		chrXV	989789	992833	+	protein_coding	31	24	28	49	43	49	5.23486	5.23486	5.23486	5.23486	0.862558	1.8839e-06	6.27515e-05	1.12504	1.05321e-08	5.16243e-07	1.12411	6.45501e-09	5.05419e-07	1.36149	9.00543e-11	8.75706e-09
YOR348C		chrXV	986899	988782	-	protein_coding	11	8	12	6	3	12	4.74168	4.74168	4.74168	4.74168	2.91443	8.41363e-10	7.71395e-08	3.10333	1.69019e-10	1.59221e-08	3.27213	2.79842e-11	3.51493e-09	3.54212	3.80225e-12	5.45803e-10
YOR347C		chrXV	984942	986462	-	protein_coding	84	91	75	31	28	29	6.71373	6.71373	6.71373	6.71373	1.00411	0.00270321	0.0173011	1.22924	0.000366049	0.00299039	0.901027	0.00495109	0.0280035	1.00848	0.00197382	0.0130199
YOR346W		chrXV	981828	984785	+	protein_coding	29	36	32	64	62	65	5.97796	5.97796	5.97796	5.97796	0.0634092	0.655464	0.78572	0.256228	0.0762942	0.170488	0.170378	0.222331	0.399763	0.446622	0.0026562	0.0163244
YOR344C	TYE7	chrXV	977194	978069	-	protein_coding	64	47	54	92	79	94	6.40947	6.40947	6.40947	6.40947	0.774978	0.00044704	0.0047119	1.39938	4.85169e-08	1.77278e-06	0.719573	0.000629831	0.00621481	1.3247	7.60338e-08	2.76149e-06
YOR343W-B	YOR343W-B	chrXV	970578	975891	+	transposable_element	57	54	51	27	30	34	5.26286	5.26286	5.26286	5.26286	-0.026973	0.868183	0.930957	0.154966	0.338291	0.500627	0.0450868	0.766501	0.861368	-0.0332035	0.829009	0.908249
YOR343C		chrXV	968148	968474	-	protein_coding	3	4	2	1	2	2	1.7652	1.7652	1.7652	1.7652	1.64565	0.00393759	0.0228267	1.10578	0.0571633	0.137033	-0.0600521	0.892988	0.941557	-0.0927495	0.839189	0.914583
YOR342C		chrXV	966666	967625	-	protein_coding	33	27	37	93	81	88	5.59269	5.59269	5.59269	5.59269	-0.356093	0.127751	0.270249	-0.0678921	0.764318	0.853031	-0.185246	0.405224	0.586155	0.102898	0.641937	0.786048
YOR341W	RPA190	chrXV	960987	965981	+	protein_coding	164	147	178	991	935	891	8.98138	8.98138	8.98138	8.98138	-0.37053	0.105078	0.237093	-0.103175	0.644657	0.771191	-0.5864	0.012687	0.0547137	-0.125171	0.575097	0.733967
YOR340C	RPA43	chrXV	959202	960182	-	protein_coding	14	17	14	111	101	101	5.57806	5.57806	5.57806	5.57806	-0.839346	0.00059887	0.00587316	-0.642902	0.00589961	0.024581	-0.982713	6.33035e-05	0.00101193	-0.407816	0.0603386	0.161609
YOR339C		chrXV	958362	958832	-	protein_coding	2	2	5	2	2	2	1.54982	1.54982	1.54982	1.54982	0.331202	0.65619	0.786202	-0.376923	0.642686	0.770175	1.13684	0.0995743	0.233321	0.622384	0.400693	0.581414
YOR338W		chrXV	956898	957989	+	protein_coding	11	12	18	15	17	23	4.47696	4.47696	4.47696	4.47696	1.07665	0.0110755	0.0494787	1.69556	0.000119188	0.00123021	0.5957	0.116038	0.259494	1.28976	0.0012135	0.00877401
YOR337W		chrXV	954344	956623	+	protein_coding	164	147	157	26	28	46	6.3765	6.3765	6.3765	6.3765	1.26038	0.000878837	0.00763531	1.46966	0.000145024	0.00144282	0.927793	0.00600378	0.0319196	1.0577	0.00214633	0.0138546
YOR336W		chrXV	949773	953870	+	protein_coding	159	160	138	73	80	84	7.10863	7.10863	7.10863	7.10863	-0.0192487	0.852224	0.924111	0.074246	0.47377	0.629709	0.0971583	0.343134	0.528019	0.0642477	0.5304	0.697748
YOR335C	ALA1	chrXV	946233	949109	-	protein_coding	459	413	448	548	498	546	8.89073	8.89073	8.89073	8.89073	-0.311136	0.0769626	0.192295	-0.0770214	0.653289	0.779165	-0.267731	0.124134	0.272147	-0.0322592	0.85012	0.921167
YOR334W		chrXV	944596	946008	+	protein_coding	17	16	18	16	23	21	4.27619	4.27619	4.27619	4.27619	0.143943	0.475569	0.644981	0.0799656	0.691045	0.806095	-0.0762471	0.689732	0.813139	0.322833	0.0944444	0.218918
YOR333C	YOR333C	chrXV	944541	944957	-	protein_coding	0	2	2	0	0	0	0.232678	0.232678	0.232678	0.232678	0.909596	0.519305	0.680924	0.0121082	0.993075	0.996214	0.233916	0.836394	0.90649	-0.879598	0.511821	0.681236
YOR332W		chrXV	943656	944357	+	protein_coding	185	176	159	360	332	359	7.94457	7.94457	7.94457	7.94457	-0.230415	0.0373253	0.117022	-0.015404	0.88512	0.934569	-0.131706	0.219031	0.396082	-0.0640805	0.546374	0.710623
YOR331C		chrXV	943565	944122	-	protein_coding	0	0	1	4	5	4	0.724491	0.724491	0.724491	0.724491	0.639532	0.590517	0.7402	-0.374488	0.783815	0.865657	0.0818117	0.935463	0.965894	-0.657322	0.574213	0.733304
YOR330C	MIP1	chrXV	939621	943385	-	protein_coding	124	109	117	75	72	80	6.69541	6.69541	6.69541	6.69541	0.217656	0.0361965	0.114436	0.230495	0.0274076	0.0778336	0.0485755	0.619563	0.761515	-0.108391	0.274903	0.456583
YOR329W-A		chrXV	939348	939557	+	protein_coding	2	2	4	0	1	1	0.395937	0.395937	0.395937	0.395937	0.920793	0.578062	0.73125	0.00643116	0.996448	0.997664	2.94592	0.11322	0.254608	2.603	0.171578	0.331861
YOR329C	SCD5	chrXV	936731	939349	-	protein_coding	73	70	67	42	45	41	5.79373	5.79373	5.79373	5.79373	-0.22707	0.180253	0.344344	-0.425902	0.0161981	0.0527027	-0.0864935	0.590021	0.739089	-0.306671	0.0663681	0.172054
YOR328W		chrXV	931803	936497	+	protein_coding	34	39	43	23	26	27	5.7796	5.7796	5.7796	5.7796	0.569385	0.00063773	0.00610297	0.886294	1.29734e-06	2.95158e-05	0.406079	0.00890791	0.0427749	0.784001	6.52467e-06	0.000117075
YOR327C		chrXV	930734	931081	-	protein_coding	30	31	47	40	51	58	5.5533	5.5533	5.5533	5.5533	0.215553	0.148405	0.299556	0.366762	0.0162166	0.0527344	-0.00352598	0.980073	0.988589	0.21919	0.127355	0.270841
YOR326W	MYO2	chrXV	925721	930445	+	protein_coding	183	183	244	255	245	270	8.0323	8.0323	8.0323	8.0323	-0.142671	0.21955	0.392341	-0.0279627	0.807531	0.882473	-0.0764893	0.504144	0.674691	0.0805884	0.48187	0.656635
YOR324C	FRT1	chrXV	923232	925040	-	protein_coding	60	65	60	41	34	48	5.83268	5.83268	5.83268	5.83268	0.553509	0.000260583	0.0031484	0.521729	0.000516901	0.00395984	0.376009	0.00617387	0.0326162	0.258747	0.0541848	0.150267
YOR323C		chrXV	921535	922905	-	protein_coding	190	171	190	153	135	163	7.13983	7.13983	7.13983	7.13983	-0.313977	0.0201922	0.0749621	-0.070771	0.583074	0.723919	-0.110872	0.384511	0.567633	0.0024921	0.984327	0.994588
YOR322C	LDB19	chrXV	918606	921062	-	protein_coding	150	146	150	85	71	95	6.63413	6.63413	6.63413	6.63413	-0.010533	0.916127	0.961469	-0.061277	0.54276	0.690358	0.112071	0.2553	0.43878	0.116224	0.240588	0.4178
YOR321W		chrXV	916030	918291	+	protein_coding	32	30	42	56	49	49	5.68906	5.68906	5.68906	5.68906	-0.00966162	0.944105	0.974993	0.165184	0.232297	0.383388	-0.152278	0.255306	0.43878	0.126402	0.342332	0.524503
YOR320C		chrXV	913619	915094	-	protein_coding	76	84	65	79	75	88	6.44759	6.44759	6.44759	6.44759	-0.0247684	0.849171	0.922958	0.0290188	0.823549	0.893499	0.0449929	0.724361	0.835066	0.0381152	0.765988	0.867908
YOR319W		chrXV	912822	913463	+	protein_coding	26	33	21	15	20	16	4.71551	4.71551	4.71551	4.71551	0.620168	0.00963515	0.0444116	0.760856	0.00178346	0.0100083	0.646816	0.00457817	0.0263879	0.380365	0.0895605	0.211417
YOR318C		chrXV	911784	912436	-	protein_coding	8	7	6	10	7	6	2.72446	2.72446	2.72446	2.72446	1.04161	0.000895214	0.00772013	0.117761	0.706958	0.817463	0.438204	0.0977625	0.230341	-0.321672	0.261107	0.441452
YOR317W		chrXV	909343	911445	+	protein_coding	223	229	202	162	180	136	7.63901	7.63901	7.63901	7.63901	-0.0653946	0.58693	0.738286	0.0850365	0.480036	0.635114	-0.16859	0.161509	0.325121	0.144823	0.226803	0.403005
YOR316C-A		chrXV	907726	907935	-	protein_coding	3	3	1	1	1	1	1.03714	1.03714	1.03714	1.03714	-1.22317	0.076721	0.191943	-1.28719	0.0582899	0.139401	0.0296551	0.956098	0.976671	0.649471	0.215695	0.389976
YOR316C		chrXV	906236	907555	-	protein_coding	414	348	293	106	122	107	7.22573	7.22573	7.22573	7.22573	-0.137522	0.325347	0.505415	0.195518	0.161528	0.295017	-0.141252	0.29626	0.480338	0.0337617	0.801261	0.891456
YOR315W		chrXV	904760	905800	+	protein_coding	10	9	13	32	28	34	4.03528	4.03528	4.03528	4.03528	-0.607565	0.0511723	0.144302	-0.919256	0.00546717	0.0232615	-1.06979	0.000467638	0.00487955	-1.39676	2.89778e-05	0.000426115
YOR313C		chrXV	901858	902874	-	protein_coding	1	5	4	1	2	2	1.95526	1.95526	1.95526	1.95526	1.90803	0.000254659	0.00311427	1.40404	0.00710959	0.0284242	1.52924	0.00151648	0.0118431	0.912916	0.0656293	0.171438
YOR312C	RPL20B	chrXV	900250	900767	-	protein_coding	632	546	635	928	820	1085	9.24269	9.24269	9.24269	9.24269	-0.638062	0.0157091	0.0628052	-0.708936	0.00796464	0.0311204	-0.554729	0.0332419	0.109159	-0.414063	0.105996	0.239165
YOR311C	DGK1	chrXV	899056	899928	-	protein_coding	81	77	80	73	66	58	6.01528	6.01528	6.01528	6.01528	-0.139753	0.219283	0.392186	-0.0544379	0.627894	0.75848	-0.15084	0.168494	0.334712	0.00211582	0.98436	0.994588
YOR310C	NOP58	chrXV	896825	898360	-	protein_coding	45	39	46	291	263	249	7.04861	7.04861	7.04861	7.04861	-0.533541	0.0653176	0.170383	-0.34178	0.228456	0.378708	-0.689105	0.0182418	0.0711639	-0.291325	0.29784	0.48077
YOR308C		chrXV	894624	896387	-	protein_coding	20	19	30	32	24	31	4.76735	4.76735	4.76735	4.76735	0.115693	0.584225	0.73565	0.167071	0.428207	0.587408	0.0968425	0.630133	0.769807	0.476447	0.0222387	0.0803337
YOR307C		chrXV	892731	894092	-	protein_coding	60	65	64	57	53	55	5.86525	5.86525	5.86525	5.86525	0.0660417	0.569786	0.724887	0.0327411	0.777467	0.86117	-0.022995	0.835512	0.905827	-0.00453733	0.967493	0.986884
YOR306C		chrXV	889867	891432	-	protein_coding	82	76	72	71	64	86	5.80064	5.80064	5.80064	5.80064	-1.66958	4.68323e-10	4.86813e-08	-1.32578	3.52311e-08	1.40668e-06	-1.30572	3.43034e-08	1.91496e-06	-1.03722	2.13665e-06	4.53586e-05
YOR305W		chrXV	889022	889750	+	protein_coding	22	24	22	20	27	30	4.7022	4.7022	4.7022	4.7022	0.00784879	0.965854	0.98477	0.0138733	0.93957	0.968816	0.122362	0.482616	0.655483	0.0993112	0.572427	0.732264
YOR304W		chrXV	884514	887876	+	protein_coding	84	79	101	80	81	108	6.61712	6.61712	6.61712	6.61712	0.132385	0.269349	0.446988	0.0739656	0.535412	0.684479	0.127422	0.277263	0.460412	0.108233	0.356656	0.537973
YOR304C-A		chrXV	888520	888750	-	protein_coding	9	7	9	6	11	10	3.24086	3.24086	3.24086	3.24086	0.807555	0.00358432	0.0213959	0.81642	0.00302554	0.0149699	-0.0548211	0.816272	0.89397	0.592013	0.0131335	0.0547215
YOR303W		chrXV	882899	884134	+	protein_coding	928	811	809	104	96	140	8.63273	8.63273	8.63273	8.63273	0.920025	2.05978e-06	6.67656e-05	1.43651	3.04354e-10	2.65935e-08	1.05397	1.36149e-07	6.1257e-06	1.47473	1.24842e-10	1.15796e-08
YOR302W		chrXV	882765	882842	+	protein_coding	72	57	78	8	5	7	5.05985	5.05985	5.05985	5.05985	1.80852	1.39426e-06	4.88721e-05	2.13413	2.80671e-08	1.14336e-06	1.71388	6.07581e-08	2.97814e-06	1.9208	5.5224e-09	3.08283e-07
YOR301W		chrXV	880965	882272	+	protein_coding	38	40	40	33	38	39	5.43761	5.43761	5.43761	5.43761	0.257494	0.217872	0.39024	0.29439	0.160093	0.293552	-0.0650547	0.74134	0.847023	-0.169408	0.398367	0.578882
YOR299W		chrXV	878435	880675	+	protein_coding	83	90	87	65	76	60	6.23051	6.23051	6.23051	6.23051	0.107762	0.317351	0.497814	-0.198112	0.0737676	0.166073	-0.171427	0.103852	0.239618	-0.431488	0.000230406	0.00231906
YOR298W		chrXV	875599	877038	+	protein_coding	21	29	12	4	4	5	3.12977	3.12977	3.12977	3.12977	-0.639393	0.0629123	0.166026	-0.703382	0.0421283	0.108266	0.404736	0.210094	0.386176	0.275228	0.406812	0.586062
YOR298C-A	MBF1	chrXV	877230	877685	-	protein_coding	147	165	118	305	366	267	7.51372	7.51372	7.51372	7.51372	-0.186514	0.358745	0.537867	0.102637	0.609751	0.744017	0.0858288	0.666042	0.796898	0.177611	0.374604	0.556048
YOR297C		chrXV	874743	875321	-	protein_coding	27	20	25	23	19	21	4.14013	4.14013	4.14013	4.14013	-0.259634	0.188649	0.354355	-0.0163398	0.931566	0.964356	0.00163089	0.99264	0.995281	0.0426215	0.812802	0.898601
YOR296W		chrXV	870202	874071	+	protein_coding	69	71	71	46	43	51	5.76642	5.76642	5.76642	5.76642	0.0255259	0.858165	0.927387	-0.00430482	0.975988	0.986939	-0.24381	0.0805509	0.201589	0.00568102	0.966676	0.986641
YOR295W		chrXV	869208	869894	+	protein_coding	13	14	12	6	7	8	3.47952	3.47952	3.47952	3.47952	0.740114	0.00555555	0.0296937	0.839937	0.00183288	0.0102101	0.0433273	0.84619	0.912155	0.180513	0.423779	0.603724
YOR294W		chrXV	868340	868951	+	protein_coding	14	15	18	107	104	89	5.60574	5.60574	5.60574	5.60574	-0.41669	0.168195	0.32743	-0.0599643	0.837846	0.902514	-0.58151	0.0499352	0.145434	-0.150036	0.599414	0.755015
YOR293W	RPS10A	chrXV	867098	867852	+	protein_coding	573	689	753	829	1049	1056	9.54389	9.54389	9.54389	9.54389	-0.155983	0.585066	0.736402	-0.441915	0.128992	0.25103	-0.0702184	0.805292	0.88768	-0.1543	0.588988	0.74601
YOR293C-A		chrXV	867998	868147	-	protein_coding	1	0	1	6	9	5	0.822927	0.822927	0.822927	0.822927	0.107934	0.917868	0.962405	0.212595	0.832684	0.90001	1.68087	0.262376	0.44547	2.12556	0.145953	0.297985
YOR292C		chrXV	865653	866582	-	protein_coding	26	31	26	20	28	14	4.60517	4.60517	4.60517	4.60517	0.0972251	0.743177	0.846808	-0.435319	0.160782	0.294279	-0.107742	0.697484	0.819355	-0.727337	0.0164255	0.0649372
YOR291W		chrXV	861175	865593	+	protein_coding	101	106	112	116	130	108	7.07813	7.07813	7.07813	7.07813	0.0677207	0.579317	0.732376	0.0400173	0.74304	0.840171	-0.00927556	0.938385	0.967429	-0.038672	0.748008	0.857854
YOR290C	SNF2	chrXV	855147	860258	-	protein_coding	212	193	223	172	166	188	7.24514	7.24514	7.24514	7.24514	-5.99502	1.40668e-22	8.4809e-19	-0.134918	0.391168	0.55192	-7.00503	2.41669e-24	1.45702e-20	-0.290215	0.0685024	0.175149
YOR289W		chrXV	853357	854112	+	protein_coding	22	31	24	14	20	9	5.21149	5.21149	5.21149	5.21149	0.577346	0.057684	0.156515	0.613203	0.044045	0.111951	0.612465	0.0364429	0.116423	0.402328	0.165732	0.324836
YOR288C		chrXV	852121	853077	-	protein_coding	9	10	9	19	25	15	4.45146	4.45146	4.45146	4.45146	-0.0127414	0.954178	0.98014	0.0882985	0.688248	0.805562	0.186709	0.374925	0.557991	0.162048	0.443958	0.621602
YOR287C		chrXV	850937	851839	-	protein_coding	4	3	3	22	26	29	3.89853	3.89853	3.89853	3.89853	0.181145	0.655657	0.78572	0.499806	0.213784	0.359162	-0.118956	0.755818	0.855489	0.271868	0.475768	0.65191
YOR286W	RDL2	chrXV	850280	850729	+	protein_coding	17	23	16	38	49	40	4.73927	4.73927	4.73927	4.73927	-0.70796	9.87441e-05	0.0015423	-0.379699	0.0202148	0.0622655	-0.321606	0.0387582	0.121389	-0.0325033	0.828081	0.908128
YOR285W		chrXV	849635	850054	+	protein_coding	101	110	138	77	126	78	7.13751	7.13751	7.13751	7.13751	0.371972	0.0336489	0.108719	0.137803	0.41849	0.577759	0.415621	0.0172284	0.0684571	0.0815749	0.62656	0.775961
YOR284W		chrXV	848478	849209	+	protein_coding	7	4	5	9	7	10	2.95578	2.95578	2.95578	2.95578	0.452221	0.0755478	0.189545	-0.0261175	0.916922	0.955101	0.0738746	0.743065	0.848473	0.257232	0.267092	0.447802
YOR283W		chrXV	847453	848145	+	protein_coding	36	31	36	54	57	56	5.53518	5.53518	5.53518	5.53518	0.335352	0.163299	0.320799	0.370911	0.123882	0.242967	0.177143	0.43973	0.61693	0.440452	0.0606361	0.162261
YOR281C		chrXV	846269	847129	-	protein_coding	47	30	40	49	44	47	5.3548	5.3548	5.3548	5.3548	-0.182462	0.291503	0.471551	0.198045	0.245083	0.397633	-0.0786564	0.628592	0.769139	-0.00495088	0.975789	0.990818
YOR280C		chrXV	844992	845792	-	protein_coding	12	13	13	21	17	17	3.98622	3.98622	3.98622	3.98622	0.0283176	0.928802	0.967481	0.221316	0.254584	0.409194	0.249887	0.170194	0.336431	-0.0589564	0.771282	0.871287
YOR279C		chrXV	843698	844630	-	protein_coding	12	10	18	11	13	17	4.04258	4.04258	4.04258	4.04258	0.350625	0.12751	0.270024	0.399471	0.084491	0.183651	0.354943	0.113922	0.255709	0.347597	0.126237	0.2693
YOR278W	HEM4	chrXV	842817	843644	+	protein_coding	18	21	14	18	17	18	4.05804	4.05804	4.05804	4.05804	-0.256583	0.163927	0.321718	-0.0593575	0.795528	0.874588	0.173781	0.30658	0.490727	0.239268	0.165998	0.325253
YOR277C		chrXV	841515	841823	-	protein_coding	2	2	4	13	16	10	1.59807	1.59807	1.59807	1.59807	0.334092	0.732423	0.839908	-1.18857	0.332235	0.493696	-0.223272	0.893298	0.941719	2.1182	0.110808	0.245974
YOR276W	CAF20	chrXV	841333	841818	+	protein_coding	56	49	51	196	209	189	6.86227	6.86227	6.86227	6.86227	-0.425244	0.0075347	0.0364873	-0.564424	0.000675547	0.00480292	-0.498066	0.00194709	0.0140419	-0.447576	0.00483819	0.0261141
YOR275C		chrXV	839084	841069	-	protein_coding	89	80	85	44	49	40	6.05363	6.05363	6.05363	6.05363	-0.162467	0.242692	0.41627	0.0555408	0.683106	0.802347	0.102473	0.432312	0.610543	-0.00556233	0.966125	0.986333
YOR274W		chrXV	837674	838960	+	protein_coding	21	25	26	34	32	34	4.93236	4.93236	4.93236	4.93236	0.254495	0.139241	0.286122	0.0383052	0.823155	0.893232	0.0173291	0.912851	0.953496	-0.0652066	0.684694	0.813083
YOR273C		chrXV	834452	836431	-	protein_coding	144	196	92	183	228	47	7.07194	7.07194	7.07194	7.07194	-2.38701	2.4558e-05	0.000514098	-2.84241	2.48247e-06	5.10813e-05	-2.19113	5.07749e-05	0.000856225	-2.68269	3.86661e-06	7.54239e-05
YOR272W		chrXV	832813	834195	+	protein_coding	21	18	17	124	129	127	5.96044	5.96044	5.96044	5.96044	-0.26822	0.30553	0.486411	-0.102714	0.691111	0.806095	-0.3161	0.219324	0.396137	-0.0563718	0.82438	0.905976
YOR271C		chrXV	831059	832042	-	protein_coding	137	106	135	91	84	97	6.55886	6.55886	6.55886	6.55886	0.0505519	0.793257	0.884304	0.303648	0.120126	0.237534	-0.203351	0.278687	0.461595	0.175936	0.345967	0.528135
YOR270C		chrXV	828052	830574	-	protein_coding	609	581	545	724	701	685	9.15019	9.15019	9.15019	9.15019	-0.624235	2.31559e-07	1.0657e-05	-0.567207	1.25869e-06	2.87447e-05	-0.549305	2.0332e-06	5.86516e-05	-0.419613	0.000103313	0.00119554
YOR269W		chrXV	826385	827869	+	protein_coding	62	57	60	22	21	25	5.0889	5.0889	5.0889	5.0889	0.310624	0.121968	0.26245	0.553226	0.00740602	0.0294143	0.609192	0.0025728	0.0174481	0.913516	2.6045e-05	0.000389642
YOR267C		chrXV	822588	824867	-	protein_coding	181	162	141	148	126	92	7.11054	7.11054	7.11054	7.11054	-0.16853	0.485699	0.652537	0.168899	0.481595	0.636321	0.106898	0.65091	0.78581	0.434203	0.0728955	0.18404
YOR266W		chrXV	821023	822294	+	protein_coding	37	35	34	15	21	17	4.79078	4.79078	4.79078	4.79078	0.123036	0.382126	0.562315	0.137879	0.366219	0.528087	0.119511	0.360051	0.544456	0.148094	0.262382	0.44311
YOR265W		chrXV	820454	820774	+	protein_coding	12	20	24	24	21	25	4.3333	4.3333	4.3333	4.3333	0.115722	0.59125	0.740474	0.113942	0.597696	0.734331	0.5425	0.0126605	0.0546387	0.32044	0.137149	0.285463
YOR264W		chrXV	818866	820158	+	protein_coding	65	50	59	60	49	69	5.74824	5.74824	5.74824	5.74824	-0.464516	0.0605198	0.161542	-0.888073	0.00103697	0.00658268	-0.429578	0.0656124	0.174802	-0.86691	0.000736005	0.00597224
YOR262W		chrXV	817292	818335	+	protein_coding	43	49	39	37	45	40	5.31326	5.31326	5.31326	5.31326	0.415158	0.083354	0.203123	0.481434	0.0455876	0.114902	0.334784	0.139964	0.295152	0.347751	0.129148	0.273522
YOR261C		chrXV	815915	816931	-	protein_coding	117	141	95	181	248	162	7.36705	7.36705	7.36705	7.36705	0.109613	0.530622	0.690917	-0.088992	0.611415	0.745293	0.251225	0.153167	0.313563	-0.0285318	0.86961	0.932565
YOR260W	GCD1	chrXV	813984	815720	+	protein_coding	90	70	77	204	204	189	6.75495	6.75495	6.75495	6.75495	-0.393926	0.0254215	0.0889138	-0.428602	0.0158658	0.0519017	-0.452403	0.0101503	0.0466078	-0.22509	0.182617	0.346007
YOR259C	RPT4	chrXV	812395	813708	-	protein_coding	94	78	100	114	121	129	6.60606	6.60606	6.60606	6.60606	-0.194688	0.112716	0.248678	-0.0134357	0.910562	0.950941	-0.0229915	0.845387	0.911941	0.0339877	0.77391	0.87281
YOR258W		chrXV	811671	812324	+	protein_coding	16	25	19	9	10	10	3.95208	3.95208	3.95208	3.95208	0.496221	0.0596918	0.160289	0.285738	0.275876	0.432577	0.477996	0.0545516	0.153616	0.316895	0.205849	0.376994
YOR257W	CDC31	chrXV	811008	811493	+	protein_coding	7	6	8	9	8	10	3.24848	3.24848	3.24848	3.24848	0.402105	0.0708419	0.181361	0.187105	0.416513	0.576186	-0.0330827	0.89059	0.941047	-0.116576	0.53944	0.705331
YOR256C		chrXV	808254	810683	-	protein_coding	80	77	79	82	85	85	6.45665	6.45665	6.45665	6.45665	0.149554	0.165654	0.324098	0.0645903	0.545015	0.692049	0.142015	0.176869	0.344895	-0.041978	0.687891	0.815594
YOR254C	SEC63	chrXV	805032	807023	-	protein_coding	141	138	137	312	353	266	7.89165	7.89165	7.89165	7.89165	-0.427029	0.000652829	0.00616928	-0.537999	4.20344e-05	0.000534652	-0.435246	0.000505034	0.00517831	-0.396614	0.00130339	0.00922314
YOR253W	NAT5	chrXV	804377	804907	+	protein_coding	26	35	26	61	93	78	5.85194	5.85194	5.85194	5.85194	-0.072222	0.763334	0.860532	-0.52348	0.0397651	0.104033	-0.0703823	0.767455	0.862118	-0.23424	0.334158	0.51648
YOR252W	TMA16	chrXV	803667	804203	+	protein_coding	7	6	8	38	35	34	4.22973	4.22973	4.22973	4.22973	-0.414066	0.0642928	0.168086	-0.392842	0.078208	0.173863	-0.455657	0.0374191	0.118301	-0.0958691	0.647363	0.789113
YOR251C		chrXV	802550	803464	-	protein_coding	42	33	35	70	62	68	5.40101	5.40101	5.40101	5.40101	-0.174621	0.232764	0.404963	-0.143038	0.324278	0.485491	-0.270411	0.0557151	0.155648	-0.262244	0.0652576	0.17077
YOR250C		chrXV	800970	802307	-	protein_coding	41	38	34	28	30	28	4.86235	4.86235	4.86235	4.86235	0.222518	0.155763	0.309829	0.107967	0.466881	0.623555	0.336038	0.0228158	0.083462	0.372017	0.0131186	0.0547203
YOR249C	APC5	chrXV	798674	800731	-	protein_coding	35	44	35	23	27	25	5.11392	5.11392	5.11392	5.11392	0.179556	0.186656	0.352623	0.160022	0.23651	0.387583	0.186333	0.150799	0.310403	0.161471	0.215241	0.389578
YOR247W		chrXV	797676	798308	+	protein_coding	21	20	39	80	58	58	5.22826	5.22826	5.22826	5.22826	-0.57492	0.00485087	0.0267309	-0.782326	0.000298707	0.00252587	-0.541587	0.00655796	0.0340258	-0.707502	0.000733269	0.0059661
YOR246C		chrXV	795801	796793	-	protein_coding	65	77	80	84	92	78	6.23128	6.23128	6.23128	6.23128	0.180964	0.30076	0.482127	-0.125987	0.474259	0.629942	0.10024	0.552275	0.710404	-0.165398	0.335244	0.517307
YOR245C		chrXV	794076	795332	-	protein_coding	69	72	75	33	44	40	5.90222	5.90222	5.90222	5.90222	0.233152	0.060113	0.160896	0.315292	0.0124901	0.0434014	0.324213	0.00799572	0.0395782	0.297654	0.014618	0.0593081
YOR244W	ESA1	chrXV	792531	793868	+	protein_coding	47	49	39	35	30	33	5.40013	5.40013	5.40013	5.40013	0.108832	0.366365	0.545791	0.362213	0.00359435	0.0170203	0.516403	5.67923e-05	0.000935521	0.453642	0.000312615	0.00299168
YOR243C		chrXV	790211	792241	-	protein_coding	63	47	64	174	185	181	6.63287	6.63287	6.63287	6.63287	-0.697361	0.003173	0.019382	-0.42072	0.0608022	0.144151	-0.544692	0.01598	0.0646598	-0.228246	0.292199	0.474715
YOR242C		chrXV	788742	789857	-	protein_coding	0	2	3	4	4	8	1.74218	1.74218	1.74218	1.74218	-0.063116	0.89058	0.945467	-0.255891	0.583772	0.724041	0.647695	0.16358	0.327867	1.07607	0.0206516	0.0766583
YOR241W	MET7	chrXV	786995	788641	+	protein_coding	76	84	74	80	77	74	6.15338	6.15338	6.15338	6.15338	-0.0938661	0.447869	0.621552	0.0569347	0.642326	0.77005	0.0753818	0.526196	0.690841	0.0537579	0.652879	0.793125
YOR239W	ABP140	chrXV	784857	786744	+	protein_coding	69	60	78	128	121	128	6.5928	6.5928	6.5928	6.5928	-0.342459	0.00530453	0.02858	-0.196171	0.0950686	0.200635	-0.312585	0.00887248	0.0426913	-0.216787	0.0623534	0.165534
YOR238W		chrXV	783677	784588	+	protein_coding	24	24	20	21	18	21	4.31055	4.31055	4.31055	4.31055	0.0760836	0.703557	0.821962	0.241936	0.22434	0.373142	0.559639	0.00583037	0.0313291	0.705756	0.000785982	0.00627641
YOR237W	HES1	chrXV	781994	783298	+	protein_coding	10	8	11	15	10	10	2.97499	2.97499	2.97499	2.97499	1.81618	7.36885e-05	0.00125146	1.73035	0.000145695	0.00144419	1.39853	0.00120129	0.0100437	1.8948	2.12162e-05	0.000324651
YOR236W		chrXV	780906	781541	+	protein_coding	14	17	18	12	9	7	3.97497	3.97497	3.97497	3.97497	0.194567	0.518775	0.680525	0.81447	0.00752843	0.0297048	0.309694	0.258325	0.441451	0.477465	0.0865017	0.206134
YOR235W		chrXV	779870	780184	+	protein_coding	6	5	6	32	39	28	4.16621	4.16621	4.16621	4.16621	-0.231081	0.426333	0.603785	-0.812374	0.0107819	0.0389713	-0.316831	0.259567	0.442946	-0.875266	0.00492088	0.026395
YOR234C	RPL33B	chrXV	778555	779405	-	protein_coding	303	250	323	281	297	401	8.13115	8.13115	8.13115	8.13115	-0.597136	0.0391264	0.120538	-0.727996	0.0135351	0.045896	-0.562878	0.0499531	0.145434	-0.478485	0.0928656	0.216515
YOR233W	KIN4	chrXV	775846	778248	+	protein_coding	33	36	48	47	45	59	5.55943	5.55943	5.55943	5.55943	0.100958	0.615294	0.756754	0.25537	0.205338	0.348532	0.201307	0.301556	0.484822	0.461213	0.0221409	0.0800285
YOR232W	MGE1	chrXV	774573	775259	+	protein_coding	77	87	81	96	112	95	6.53365	6.53365	6.53365	6.53365	-0.417001	0.00162213	0.0118877	-0.410951	0.00185231	0.0102832	-0.47709	0.00032616	0.00368934	-0.520661	0.0001233	0.00138174
YOR231W	MKK1	chrXV	772601	774127	+	protein_coding	61	58	60	45	49	44	5.60636	5.60636	5.60636	5.60636	0.270846	0.0244273	0.0862249	0.0976257	0.400604	0.561057	0.224077	0.0501785	0.145796	0.303365	0.00988352	0.0447692
YOR230W		chrXV	770800	772113	+	protein_coding	227	257	217	159	143	139	7.21235	7.21235	7.21235	7.21235	-0.880828	2.70061e-07	1.23348e-05	-0.441704	0.00230865	0.0122203	-0.651897	2.40275e-05	0.000466446	-0.332875	0.0162876	0.0644925
YOR229W		chrXV	768409	769812	+	protein_coding	40	39	35	33	35	40	5.12479	5.12479	5.12479	5.12479	0.155192	0.354473	0.534146	0.128536	0.443024	0.601439	0.464162	0.00597312	0.0318127	0.4385	0.00951159	0.0437918
YOR228C		chrXV	766869	767777	-	protein_coding	38	39	32	15	15	11	4.58324	4.58324	4.58324	4.58324	0.459018	0.0687084	0.177027	0.257477	0.30242	0.463234	0.261549	0.254236	0.437689	0.340777	0.142162	0.293024
YOR227W		chrXV	762825	766565	+	protein_coding	381	363	316	81	93	82	7.27581	7.27581	7.27581	7.27581	0.592287	0.0234849	0.0838308	0.460246	0.073952	0.166364	0.590458	0.0219567	0.0813625	0.3783	0.133795	0.280105
YOR226C	ISU2	chrXV	761614	762084	-	protein_coding	246	210	233	55	55	95	6.58518	6.58518	6.58518	6.58518	0.342616	0.0680219	0.176389	0.94706	7.77409e-06	0.000135072	-0.25747	0.142053	0.297892	0.105568	0.538886	0.704913
YOR225W		chrXV	761392	761721	+	protein_coding	3	4	2	5	5	3	1.02721	1.02721	1.02721	1.02721	1.52327	0.18643	0.352348	0.946522	0.445489	0.603047	0.644105	0.489098	0.661753	0.191095	0.851121	0.921909
YOR224C	RPB8	chrXV	760825	761265	-	protein_coding	33	26	27	124	102	119	6.06239	6.06239	6.06239	6.06239	-0.288681	0.0889103	0.212377	-0.329401	0.0542533	0.132212	-0.493193	0.00463387	0.0266326	-0.346229	0.0404318	0.122479
YOR223W		chrXV	759782	760660	+	protein_coding	16	19	22	5	8	5	4.06484	4.06484	4.06484	4.06484	0.634943	0.00631335	0.0325709	0.315639	0.16525	0.299726	0.218164	0.298366	0.482136	0.449608	0.036602	0.114072
YOR222W	ODC2	chrXV	758330	759253	+	protein_coding	274	343	253	70	72	88	6.95872	6.95872	6.95872	6.95872	0.670658	0.00107025	0.00885238	0.67272	0.00104957	0.0066359	0.559594	0.00335767	0.0214454	0.619326	0.00141367	0.00992203
YOR221C		chrXV	756476	757558	-	protein_coding	80	89	68	24	12	25	5.394	5.394	5.394	5.394	-0.459986	0.0244221	0.0862249	-0.225295	0.246881	0.399991	-0.253936	0.173799	0.341203	-0.152752	0.411672	0.59165
YOR220W	RCN2	chrXV	755328	756125	+	protein_coding	73	81	64	56	65	30	5.98388	5.98388	5.98388	5.98388	-0.124316	0.629141	0.767988	0.167154	0.510104	0.662394	-0.0353261	0.882858	0.93628	-0.147587	0.542608	0.708092
YOR219C	STE13	chrXV	752214	755009	-	protein_coding	150	172	151	121	128	99	7.03567	7.03567	7.03567	7.03567	-0.421355	0.0240211	0.0853909	-0.425322	0.0226106	0.0675516	-0.413622	0.0230901	0.0838113	-0.629547	0.00105742	0.00793857
YOR217W	RFC1	chrXV	749301	751886	+	protein_coding	42	39	54	63	67	76	5.9656	5.9656	5.9656	5.9656	-0.0857892	0.50841	0.672636	-0.155753	0.235724	0.38687	-0.0609133	0.628936	0.769139	-0.2106	0.104805	0.2371
YOR216C	RUD3	chrXV	747525	748979	-	protein_coding	40	42	49	36	35	49	5.42738	5.42738	5.42738	5.42738	0.127211	0.448782	0.622145	0.305308	0.0727348	0.164547	0.146517	0.36522	0.548832	0.152713	0.349201	0.530577
YOR215C		chrXV	746725	747282	-	protein_coding	31	51	37	20	26	17	5.46248	5.46248	5.46248	5.46248	0.405673	0.0431079	0.128786	0.58098	0.00463841	0.0205474	0.66134	0.00108713	0.00933663	0.677785	0.000900776	0.00700745
YOR213C		chrXV	744535	745281	-	protein_coding	79	86	68	27	28	34	5.46007	5.46007	5.46007	5.46007	0.218645	0.258906	0.435532	0.0589836	0.760154	0.850272	0.331355	0.0725792	0.187	0.135018	0.464227	0.642227
YOR212W	STE4	chrXV	742910	744181	+	protein_coding	76	93	87	97	104	114	6.29662	6.29662	6.29662	6.29662	-0.809774	8.2124e-08	4.50114e-06	-1.0595	3.72279e-10	2.99262e-08	-0.935232	2.68414e-09	2.31181e-07	-1.05841	2.17432e-10	1.84634e-08
YOR211C	MGM1	chrXV	738924	741569	-	protein_coding	117	121	118	68	66	69	6.56015	6.56015	6.56015	6.56015	0.0280772	0.978442	0.990468	0.027064	0.765189	0.853587	0.0114954	0.896411	0.94401	0.0757725	0.394961	0.575347
YOR210W	RPB10	chrXV	738320	738532	+	protein_coding	27	27	36	63	68	63	5.4193	5.4193	5.4193	5.4193	-0.0923385	0.681018	0.80507	0.243505	0.274952	0.432026	-0.104961	0.62892	0.769139	0.369006	0.0931007	0.216636
YOR209C		chrXV	736437	737726	-	protein_coding	128	115	123	176	184	153	6.95457	6.95457	6.95457	6.95457	-0.321042	0.015657	0.0626384	-0.185259	0.148879	0.278496	-0.332852	0.010706	0.0482467	-0.0893582	0.471043	0.647791
YOR208W		chrXV	733925	736177	+	protein_coding	72	79	53	49	54	47	5.99918	5.99918	5.99918	5.99918	0.125224	0.48969	0.655784	0.0884731	0.625134	0.75674	0.116233	0.510788	0.678612	-0.0651198	0.714928	0.835168
YOR207C	RET1	chrXV	730008	733457	-	protein_coding	87	88	101	186	185	210	6.98504	6.98504	6.98504	6.98504	-0.235981	0.114704	0.251335	-0.16782	0.256842	0.411725	-0.434755	0.00489687	0.0277996	-0.306122	0.0410945	0.123871
YOR206W		chrXV	727512	729644	+	protein_coding	47	47	49	273	252	235	7.00395	7.00395	7.00395	7.00395	-0.240777	0.311776	0.492682	-0.282404	0.238153	0.389217	-0.386265	0.105134	0.24193	-0.18353	0.433636	0.612074
YOR205C	GEP3	chrXV	725564	727234	-	protein_coding	52	39	45	32	30	38	5.32452	5.32452	5.32452	5.32452	0.312499	0.178771	0.342162	0.530912	0.0247449	0.0717934	0.307023	0.166421	0.332263	0.428061	0.0583207	0.158337
YOR204W	DED1	chrXV	722911	724725	+	protein_coding	205	187	189	779	732	600	8.61287	8.61287	8.61287	8.61287	-0.402997	0.0301979	0.100754	-0.304771	0.0954635	0.201311	-0.533523	0.00505182	0.028376	-0.345296	0.0595917	0.160679
YOR203W		chrXV	722565	722918	+	protein_coding	13	10	9	2	1	2	1.79759	1.79759	1.79759	1.79759	-0.599393	0.541729	0.700426	0.681677	0.396875	0.557883	-0.743784	0.271573	0.455316	0.805942	0.155827	0.311292
YOR202W	HIS3	chrXV	721946	722608	+	protein_coding	271	226	271	29	18	36	6.39141	6.39141	6.39141	6.39141	0.528902	0.0340657	0.109362	0.395663	0.109673	0.222707	0.423193	0.0684509	0.180136	0.444355	0.058886	0.159416
YOR201C	MRM1	chrXV	720470	721708	-	protein_coding	130	111	133	39	32	46	6.08498	6.08498	6.08498	6.08498	0.449695	0.0275689	0.0943933	0.598151	0.00421241	0.0191384	0.250337	0.18348	0.353763	0.365999	0.0565475	0.155107
YOR198C		chrXV	718653	720065	-	protein_coding	145	121	142	237	199	237	7.46829	7.46829	7.46829	7.46829	-0.244992	0.0391897	0.120657	-0.0619701	0.588895	0.727551	-0.338586	0.00518018	0.0288911	-0.234702	0.045504	0.133436
YOR197W	MCA1	chrXV	717086	718384	+	protein_coding	47	54	50	130	122	118	6.43151	6.43151	6.43151	6.43151	-0.343452	0.0118144	0.0515033	-0.348887	0.0108128	0.0390594	-0.416841	0.00234248	0.0161773	-0.424141	0.0020909	0.0135695
YOR196C		chrXV	715593	716837	-	protein_coding	83	76	87	40	36	40	5.71181	5.71181	5.71181	5.71181	0.227696	0.247428	0.421277	0.20547	0.295073	0.454621	-0.0170359	0.92784	0.962648	0.188238	0.320599	0.503976
YOR195W		chrXV	712866	715331	+	protein_coding	38	39	39	52	47	48	5.75506	5.75506	5.75506	5.75506	0.408443	0.0187786	0.0711604	0.230162	0.176108	0.313944	0.137966	0.39938	0.580487	-0.0582731	0.723929	0.840718
YOR194C		chrXV	711683	712543	-	protein_coding	18	15	21	19	15	22	4.1565	4.1565	4.1565	4.1565	0.135101	0.489268	0.65551	0.254664	0.194121	0.335234	-0.252475	0.170896	0.337217	-0.0146131	0.935764	0.969701
YOR193W		chrXV	710446	711576	+	protein_coding	66	65	49	14	15	12	4.99909	4.99909	4.99909	4.99909	0.202891	0.304576	0.485537	0.155473	0.430439	0.58913	0.0499963	0.784366	0.872821	-0.102848	0.581018	0.73902
YOR192C-C		chrXV	703988	704224	-	protein_coding	4	4	4	4	4	1	1.64843	1.64843	1.64843	1.64843	-1.88605	0.00340003	0.0204709	-1.68037	0.00581516	0.0244201	-1.69833	0.00232732	0.0161368	-1.70323	0.00305961	0.0182818
YOR192C-B		chrXV	704419	709732	-	transposable_element	28	24	26	14	17	10	3.90298	3.90298	3.90298	3.90298	-2.42517	5.48638e-11	7.82245e-09	-3.10228	8.92096e-13	1.62983e-10	-2.45564	5.16176e-12	7.78006e-10	-2.82935	7.11926e-13	1.16006e-10
YOR192C		chrXV	698768	700567	-	protein_coding	30	44	37	8	6	10	3.97453	3.97453	3.97453	3.97453	0.457948	0.115439	0.252258	0.119533	0.68433	0.803314	0.269851	0.298544	0.482164	-0.223424	0.415633	0.595214
YOR191W	ULS1	chrXV	692475	697334	+	protein_coding	152	141	152	107	107	121	7.25605	7.25605	7.25605	7.25605	0.170454	0.114766	0.251335	0.170024	0.116118	0.231918	0.0913146	0.383071	0.56638	0.014012	0.893175	0.948556
YOR190W	SPR1	chrXV	690695	692032	+	protein_coding	2	2	8	3	2	3	2.1371	2.1371	2.1371	2.1371	0.348705	0.508135	0.67242	0.544237	0.289942	0.448299	0.960233	0.0396671	0.123529	0.515668	0.289263	0.471216
YOR189W		chrXV	689624	689974	+	protein_coding	32	31	36	18	17	21	4.76197	4.76197	4.76197	4.76197	-0.083822	0.534213	0.694281	-0.358396	0.0157397	0.0516293	0.00266543	0.990726	0.994024	-0.0604	0.651134	0.791474
YOR188W		chrXV	685767	689180	+	protein_coding	44	50	50	56	48	63	5.81164	5.81164	5.81164	5.81164	-0.0457537	0.810121	0.89553	0.032543	0.863817	0.92107	-0.00235368	0.989862	0.993797	0.122412	0.511085	0.680657
YOR187W	TUF1	chrXV	684030	685343	+	protein_coding	91	97	90	112	128	111	7.11856	7.11856	7.11856	7.11856	-0.248166	0.0154899	0.0623007	0.243219	0.0167427	0.0539794	-0.444502	5.58583e-05	0.000922656	0.136315	0.160896	0.317839
YOR186W		chrXV	683111	683545	+	protein_coding	3	5	5	2	3	2	1.45456	1.45456	1.45456	1.45456	-0.60491	0.352322	0.531836	0.0528099	0.928717	0.96273	0.262656	0.633846	0.772532	0.365231	0.511859	0.681236
YOR186C-A		chrXV	683329	683538	-	protein_coding	1	3	4	3	5	5	1.46402	1.46402	1.46402	1.46402	-0.433502	0.444697	0.619042	-0.133636	0.803774	0.879962	0.0176618	0.972674	0.985421	0.0739774	0.888485	0.945203
YOR185C	GSP2	chrXV	681444	682106	-	protein_coding	23	30	31	12	13	8	5.06331	5.06331	5.06331	5.06331	0.319212	0.115255	0.251948	1.36502	3.32558e-08	1.33666e-06	0.540712	0.0068968	0.035238	1.48119	3.87821e-09	2.33818e-07
YOR184W	SER1	chrXV	679357	680544	+	protein_coding	823	743	598	94	58	100	8.30645	8.30645	8.30645	8.30645	-0.0245702	0.894577	0.948208	0.0528561	0.775604	0.860698	-0.123768	0.500041	0.670883	-0.292008	0.119256	0.259098
YOR182C	RPS30B	chrXV	678191	678793	-	protein_coding	316	273	348	476	504	659	8.23393	8.23393	8.23393	8.23393	-0.500339	0.0422264	0.126784	-0.577861	0.0204354	0.0627635	-0.461597	0.0583404	0.160536	-0.331158	0.168283	0.328131
YOR181W	LAS17	chrXV	675939	677840	+	protein_coding	30	33	25	35	35	22	5.06799	5.06799	5.06799	5.06799	-0.406639	0.0516715	0.145234	-0.697817	0.00188401	0.0104113	-0.39054	0.0528377	0.150548	-0.628836	0.00332311	0.019395
YOR180C	DCI1	chrXV	674352	675167	-	protein_coding	13	15	11	17	19	14	3.58004	3.58004	3.58004	3.58004	0.129178	0.564571	0.720228	-0.252512	0.23722	0.388301	0.213747	0.290457	0.47372	0.101968	0.642623	0.786516
YOR179C		chrXV	671845	672411	-	protein_coding	43	35	34	16	18	17	4.46826	4.46826	4.46826	4.46826	0.376061	0.0617464	0.164067	0.397505	0.0473529	0.118609	0.234942	0.208791	0.384602	0.112916	0.54891	0.713228
YOR178C		chrXV	667860	670241	-	protein_coding	7	10	6	19	23	12	5.17847	5.17847	5.17847	5.17847	-1.28352	0.0483514	0.138978	-0.0842234	0.887141	0.935229	-0.791436	0.200643	0.37521	0.130927	0.825451	0.906493
YOR177C		chrXV	665785	667179	-	protein_coding	4	7	9	3	5	4	2.91931	2.91931	2.91931	2.91931	0.825323	0.00664802	0.0334008	0.929109	0.00234074	0.0123359	0.623359	0.0263104	0.0919736	0.270843	0.342659	0.524737
YOR176W		chrXV	662401	663582	+	protein_coding	38	38	38	63	51	50	5.70283	5.70283	5.70283	5.70283	-0.264689	0.108589	0.24254	-0.0778567	0.626478	0.757528	-0.127462	0.41478	0.594486	-0.0719325	0.645375	0.787963
YOR175C	ALE1	chrXV	659815	661674	-	protein_coding	100	104	96	164	169	107	7.09089	7.09089	7.09089	7.09089	-0.659548	4.17927e-05	0.000794852	-0.897154	3.58844e-07	9.92416e-06	-0.394677	0.00703182	0.0357762	-0.64977	4.82936e-05	0.000632961
YOR174W		chrXV	658747	659601	+	protein_coding	37	44	32	33	31	32	5.0081	5.0081	5.0081	5.0081	0.0837668	0.501097	0.665246	-0.252082	0.0534921	0.130674	0.0738534	0.539113	0.699822	0.0897778	0.491297	0.663536
YOR173W		chrXV	657264	658325	+	protein_coding	42	59	47	11	17	8	5.24778	5.24778	5.24778	5.24778	0.0307644	0.933805	0.970506	0.46368	0.202443	0.34488	-0.137359	0.689071	0.812519	0.318065	0.351211	0.53201
YOR172W		chrXV	654210	656570	+	protein_coding	64	60	79	52	46	47	6.02529	6.02529	6.02529	6.02529	0.284076	0.0246843	0.0868779	0.190053	0.125528	0.245717	0.228912	0.05695	0.157959	0.114265	0.335469	0.517307
YOR171C		chrXV	652010	653884	-	protein_coding	81	98	76	73	72	66	6.23113	6.23113	6.23113	6.23113	0.174679	0.0824286	0.201362	0.220998	0.0301167	0.0838677	0.233067	0.0190364	0.0732661	0.184813	0.0602913	0.161609
YOR168W	GLN4	chrXV	649303	651732	+	protein_coding	126	102	122	292	296	305	7.7348	7.7348	7.7348	7.7348	-0.511731	0.000635317	0.00608955	-0.528353	0.000455639	0.00357224	-0.62321	5.74525e-05	0.000941253	-0.441941	0.0024091	0.0152248
YOR167C	RPS28A	chrXV	648804	649007	-	protein_coding	238	204	281	595	609	703	8.39953	8.39953	8.39953	8.39953	-0.496503	0.0108798	0.0488415	-0.520434	0.00793214	0.0310337	-0.370532	0.0509014	0.147257	-0.306722	0.102884	0.23363
YOR166C		chrXV	647126	648502	-	protein_coding	41	33	39	22	23	30	5.1212	5.1212	5.1212	5.1212	0.313451	0.102201	0.232341	0.403143	0.0382123	0.100956	0.321108	0.082305	0.204625	0.528302	0.00597462	0.0307292
YOR165W		chrXV	644566	646896	+	protein_coding	87	91	81	88	88	92	6.50003	6.50003	6.50003	6.50003	0.00533897	0.958261	0.982226	0.122643	0.232628	0.383662	-0.147958	0.143382	0.299777	-0.0904956	0.366975	0.548015
YOR164C	GET4	chrXV	643394	644332	-	protein_coding	32	35	30	75	78	69	5.7177	5.7177	5.7177	5.7177	-0.127536	0.330077	0.511051	-0.118562	0.36435	0.526148	-0.222424	0.0850301	0.209224	-0.113044	0.374565	0.556048
YOR163W		chrXV	642741	643307	+	protein_coding	23	22	27	12	11	13	4.11851	4.11851	4.11851	4.11851	0.506709	0.0177806	0.0685854	0.496711	0.019874	0.061636	0.16164	0.403199	0.584208	0.331848	0.0924604	0.216062
YOR162C	YRR1	chrXV	639560	641992	-	protein_coding	36	41	39	21	44	34	5.52985	5.52985	5.52985	5.52985	0.385044	0.0500794	0.142017	0.331959	0.0885473	0.190389	0.281851	0.128443	0.278506	0.12544	0.49672	0.668167
YOR161W-B		chrXV	637975	638235	+	protein_coding	0	0	1	0	0	0	0.554073	0.554073	0.554073	0.554073	3.45091	0.00119349	0.00956857	2.68353	0.01767	0.0561885	1.40866	0.0650886	0.173868	0.426312	0.624873	0.774698
YOR161C		chrXV	636939	638558	-	protein_coding	153	150	185	84	99	94	6.7393	6.7393	6.7393	6.7393	-0.443137	0.0335774	0.108546	-0.252642	0.211404	0.356319	0.00904385	0.963751	0.981114	0.355717	0.0809657	0.196515
YOR160W	MTR10	chrXV	633839	636757	+	protein_coding	43	46	53	63	63	61	5.93388	5.93388	5.93388	5.93388	-0.210158	0.160482	0.317332	0.0641371	0.660316	0.784133	-0.100858	0.481168	0.654549	0.0904719	0.527255	0.695567
YOR159C	SME1	chrXV	633282	633566	-	protein_coding	10	9	13	18	21	16	4.07206	4.07206	4.07206	4.07206	0.053902	0.8032	0.890841	-0.426234	0.0638811	0.149627	-0.197328	0.353463	0.538139	-0.359718	0.103582	0.234949
YOR158W		chrXV	632164	633120	+	protein_coding	32	30	28	25	34	31	5.09967	5.09967	5.09967	5.09967	-0.0586287	0.762788	0.86008	-0.157051	0.250759	0.404123	-0.0195565	0.911878	0.953333	0.110416	0.391289	0.571482
YOR157C		chrXV	630966	631751	-	protein_coding	124	109	112	130	120	120	6.45349	6.45349	6.45349	6.45349	-0.0156028	0.900953	0.95162	0.0824947	0.510248	0.662421	0.0454391	0.711786	0.827818	0.141143	0.25681	0.436388
YOR156C	NFI1	chrXV	628360	630540	-	protein_coding	36	30	34	26	20	26	5.08845	5.08845	5.08845	5.08845	0.163498	0.230706	0.402899	0.285817	0.0395417	0.103696	0.282836	0.035778	0.115166	0.19433	0.146231	0.298351
YOR155C		chrXV	626628	627980	-	protein_coding	150	157	116	34	32	30	6.07219	6.07219	6.07219	6.07219	0.240049	0.112484	0.248678	0.228343	0.13046	0.252826	0.0589899	0.674724	0.803728	0.25705	0.0744409	0.186071
YOR154W		chrXV	624729	626492	+	protein_coding	45	52	41	71	65	64	5.8079	5.8079	5.8079	5.8079	0.259166	0.11498	0.251621	0.321156	0.0528869	0.1294	0.0175279	0.910322	0.952552	0.101948	0.515574	0.684518
YOR153W	PDR5	chrXV	619840	624375	+	protein_coding	652	644	754	872	1007	1296	9.5002	9.5002	9.5002	9.5002	-2.40655	8.33789e-08	4.52875e-06	-2.17543	4.62751e-07	1.21301e-05	-2.90129	2.56104e-09	2.23775e-07	-2.65804	1.32599e-08	6.39551e-07
YOR152C		chrXV	617518	618288	-	protein_coding	7	12	9	4	12	6	3.59753	3.59753	3.59753	3.59753	0.478163	0.171701	0.332566	0.486266	0.163256	0.29723	0.334278	0.280365	0.463101	0.506419	0.106075	0.239254
YOR151C	RPB2	chrXV	612997	616671	-	protein_coding	354	308	342	331	301	343	8.38149	8.38149	8.38149	8.38149	-0.0387263	0.718618	0.830363	0.037999	0.723611	0.8275	-0.120134	0.265534	0.449314	0.00778527	0.941916	0.973137
YOR150W	MRPL23	chrXV	611999	612490	+	protein_coding	26	32	25	30	26	23	4.87624	4.87624	4.87624	4.87624	0.17447	0.268499	0.445945	0.391793	0.011401	0.0406112	0.139393	0.325121	0.510191	0.267253	0.0652884	0.17077
YOR149C	SMP3	chrXV	609838	611388	-	protein_coding	40	43	33	43	41	36	5.36965	5.36965	5.36965	5.36965	0.19483	0.143032	0.291922	0.107328	0.416139	0.576186	0.104342	0.406159	0.58666	-0.0981371	0.440862	0.618849
YOR148C		chrXV	608640	609197	-	protein_coding	12	22	13	12	21	19	4.17878	4.17878	4.17878	4.17878	0.306397	0.225854	0.398967	0.276211	0.274886	0.432026	0.357885	0.138326	0.292518	0.145785	0.550882	0.714825
YOR147W		chrXV	606607	608475	+	protein_coding	96	106	84	58	53	53	6.3924	6.3924	6.3924	6.3924	0.129257	0.285868	0.464805	0.168152	0.166344	0.300557	0.182683	0.125551	0.273561	0.229585	0.0576249	0.157133
YOR145C	PNO1	chrXV	605347	606171	-	protein_coding	21	23	24	127	126	125	5.78717	5.78717	5.78717	5.78717	-0.400943	0.157056	0.311888	-0.138069	0.617554	0.749594	-0.404396	0.142103	0.297893	0.0483296	0.857263	0.925414
YOR144C	ELG1	chrXV	602717	605092	-	protein_coding	15	16	22	20	19	27	4.70747	4.70747	4.70747	4.70747	0.358755	0.128939	0.271338	0.623011	0.00988753	0.0365942	0.495417	0.0317731	0.105311	0.71098	0.00297623	0.0178544
YOR143C		chrXV	601383	602342	-	protein_coding	25	27	27	29	23	27	4.55566	4.55566	4.55566	4.55566	0.266973	0.361044	0.539871	0.164522	0.574662	0.717019	0.231541	0.406506	0.586884	0.303124	0.282977	0.465122
YOR142W		chrXV	593057	594046	+	protein_coding	161	148	158	86	72	73	6.66768	6.66768	6.66768	6.66768	-0.142426	0.225133	0.398233	-0.208614	0.0795838	0.175786	0.077895	0.492148	0.664835	0.0131248	0.907951	0.957
YOR141C		chrXV	589942	592587	-	protein_coding	82	82	98	51	53	69	6.33005	6.33005	6.33005	6.33005	0.357427	0.00100684	0.00844258	0.241412	0.0205901	0.0631103	0.211808	0.0327634	0.107999	0.107355	0.269414	0.450554
YOR140W		chrXV	586981	589281	+	protein_coding	27	31	34	42	32	42	5.33029	5.33029	5.33029	5.33029	0.536074	0.00374336	0.0220764	0.34081	0.0570635	0.136861	0.321292	0.057773	0.159557	0.0651909	0.696795	0.822092
YOR138C		chrXV	584309	586324	-	protein_coding	103	112	100	59	61	50	6.13855	6.13855	6.13855	6.13855	0.108004	0.316319	0.49695	0.0811149	0.450479	0.608273	0.179383	0.0873228	0.212629	0.0392194	0.704949	0.828325
YOR137C		chrXV	581813	583681	-	protein_coding	46	43	49	25	34	25	5.48116	5.48116	5.48116	5.48116	-0.215288	0.359493	0.538626	0.0597369	0.794959	0.874335	-0.29885	0.181113	0.35099	-0.242995	0.276626	0.45793
YOR136W		chrXV	580250	581359	+	protein_coding	96	174	89	118	106	113	6.9223	6.9223	6.9223	6.9223	-0.604927	0.0780192	0.19397	-0.434821	0.196078	0.337952	-0.110916	0.733939	0.842274	0.127935	0.694807	0.820888
YOR134W		chrXV	578564	579793	+	protein_coding	11	17	11	12	10	7	2.91383	2.91383	2.91383	2.91383	-1.00898	0.0281472	0.0956592	-1.06727	0.0201601	0.0621715	-1.71955	4.91673e-05	0.000835013	-1.52626	0.000219888	0.0022374
YOR133W		chrXV	575098	577626	+	protein_coding	231	195	243	780	667	669	8.66797	8.66797	8.66797	8.66797	-0.721301	0.000348157	0.00392344	-0.51091	0.00761941	0.0300441	-0.609483	0.00180108	0.0133399	-0.352391	0.056869	0.155654
YOR132W	VPS17	chrXV	573175	574830	+	protein_coding	67	65	66	47	52	49	6.10365	6.10365	6.10365	6.10365	-0.0124456	0.943368	0.974603	-0.0423584	0.808818	0.883399	0.0593421	0.726955	0.836893	0.0147942	0.930944	0.967533
YOR131C		chrXV	572182	572838	-	protein_coding	40	47	29	27	32	22	4.94051	4.94051	4.94051	4.94051	-0.195052	0.300497	0.48203	-0.0643871	0.728052	0.830229	-0.196858	0.263939	0.447635	-0.270022	0.133651	0.280077
YOR130C	ORT1	chrXV	569929	570807	-	protein_coding	224	241	207	9	12	17	6.32478	6.32478	6.32478	6.32478	0.923902	8.36923e-05	0.00138621	0.680536	0.00254938	0.0131339	0.70255	0.000878994	0.00800522	0.700165	0.00100872	0.00764015
YOR129C		chrXV	566877	569558	-	protein_coding	51	49	56	28	22	27	5.15862	5.15862	5.15862	5.15862	0.5223	0.0142665	0.0588725	0.654183	0.0025781	0.0132021	0.819175	0.00014258	0.00194925	0.680391	0.00125117	0.00898011
YOR128C		chrXV	564476	566191	-	protein_coding	160	140	123	89	69	92	6.4318	6.4318	6.4318	6.4318	-0.520505	0.0481828	0.138661	-0.7854	0.00445292	0.0199012	-0.872232	0.00135652	0.011052	-0.774521	0.00390966	0.0219268
YOR127W	RGA1	chrXV	561170	564193	+	protein_coding	115	108	106	78	74	92	6.65316	6.65316	6.65316	6.65316	0.145133	0.127126	0.269305	0.24094	0.0139081	0.0469233	0.31478	0.00158382	0.0121827	0.40363	0.00010899	0.00125162
YOR126C		chrXV	559961	560677	-	protein_coding	14	16	15	10	10	11	4.06459	4.06459	4.06459	4.06459	0.707851	0.000566042	0.00565011	0.890603	2.70673e-05	0.000377751	0.649095	0.000599171	0.00596106	0.847944	2.18388e-05	0.00033249
YOR125C	CAT5	chrXV	559030	559731	-	protein_coding	22	23	16	20	23	18	4.57241	4.57241	4.57241	4.57241	0.241039	0.241084	0.414298	0.253834	0.214367	0.359904	0.207034	0.281557	0.464688	0.322121	0.0991923	0.227475
YOR124C		chrXV	554824	558642	-	protein_coding	163	142	175	93	92	85	7.16794	7.16794	7.16794	7.16794	-0.0157285	0.907921	0.955465	-0.0793469	0.561022	0.706728	-0.0851845	0.525772	0.69058	-0.170663	0.20968	0.382153
YOR123C		chrXV	553176	554570	-	protein_coding	19	13	15	18	20	22	4.38309	4.38309	4.38309	4.38309	0.215125	0.192482	0.358836	-0.0437406	0.798094	0.876204	0.0221963	0.882558	0.936126	-0.0685793	0.666753	0.800816
YOR122C	PFY1	chrXV	552298	552887	-	protein_coding	263	275	251	254	275	236	8.01762	8.01762	8.01762	8.01762	0.0587344	0.630977	0.76945	-0.238395	0.0587346	0.140242	0.0331218	0.785072	0.873123	-0.174949	0.157381	0.313462
YOR121C		chrXV	551798	552103	-	protein_coding	12	15	14	17	18	13	3.31375	3.31375	3.31375	3.31375	-0.557112	0.0394396	0.120824	-0.898224	0.00193421	0.0105916	-0.430329	0.0880101	0.213744	-0.475891	0.0661158	0.171667
YOR120W	GCY1	chrXV	551114	552052	+	protein_coding	47	46	49	22	25	25	5.21901	5.21901	5.21901	5.21901	-0.331022	0.202337	0.372827	-0.237664	0.351787	0.512733	-0.531102	0.031442	0.104443	-0.447779	0.0678749	0.174381
YOR119C	RIO1	chrXV	548792	550246	-	protein_coding	17	18	21	49	44	50	5.02858	5.02858	5.02858	5.02858	0.30947	0.202924	0.373679	0.16604	0.493259	0.647053	-0.151066	0.513758	0.681097	0.265518	0.251388	0.429962
YOR118W		chrXV	546857	548560	+	protein_coding	37	37	36	34	26	34	5.23664	5.23664	5.23664	5.23664	-0.165267	0.220273	0.392722	-0.203959	0.132641	0.25626	-0.118401	0.354636	0.539144	0.0355295	0.780172	0.876013
YOR117W	RPT5	chrXV	545029	546333	+	protein_coding	109	112	113	174	176	158	7.01123	7.01123	7.01123	7.01123	-0.00890375	0.937909	0.972091	0.0928434	0.418265	0.577581	0.0379505	0.736071	0.843843	0.0331906	0.768829	0.87031
YOR116C	RPO31	chrXV	539763	544145	-	protein_coding	110	104	114	260	243	278	7.57213	7.57213	7.57213	7.57213	-0.125886	0.427129	0.604131	-0.0212568	0.892715	0.93848	-0.125518	0.424432	0.603837	0.0977735	0.533004	0.70041
YOR115C		chrXV	538659	539465	-	protein_coding	59	67	55	59	74	70	6.00957	6.00957	6.00957	6.00957	-0.0805154	0.641639	0.776172	-0.478124	0.0103176	0.0376463	0.26562	0.124679	0.272705	0.0210554	0.902576	0.954312
YOR114W		chrXV	537570	538454	+	protein_coding	17	21	22	5	3	5	3.5929	3.5929	3.5929	3.5929	0.732781	0.0160896	0.0638184	0.599083	0.0478986	0.119677	0.668623	0.0241646	0.0870176	0.357419	0.235439	0.411795
YOR113W		chrXV	534075	536819	+	protein_coding	114	99	114	66	57	53	6.55102	6.55102	6.55102	6.55102	0.13052	0.484173	0.651802	0.00860032	0.9632	0.98233	0.226702	0.213277	0.389769	-0.028584	0.874803	0.936301
YOR112W		chrXV	531508	533793	+	protein_coding	63	57	58	41	38	42	5.59017	5.59017	5.59017	5.59017	-0.0608982	0.590827	0.740252	-0.00653402	0.950893	0.974823	0.21588	0.0412651	0.127192	-0.00870604	0.965082	0.985945
YOR111W		chrXV	530429	531127	+	protein_coding	11	14	14	6	6	8	3.74454	3.74454	3.74454	3.74454	0.0571061	0.764461	0.861161	-0.243562	0.281551	0.438736	0.381322	0.0206196	0.077552	0.224332	0.204661	0.375411
YOR110W	TFC7	chrXV	528941	530248	+	protein_coding	37	31	38	30	27	28	5.00058	5.00058	5.00058	5.00058	-0.0255201	0.856389	0.926968	0.110199	0.428853	0.587506	0.142658	0.288807	0.472258	0.0967839	0.473633	0.649871
YOR109W	INP53	chrXV	525278	528601	+	protein_coding	162	169	155	109	107	118	7.01532	7.01532	7.01532	7.01532	-0.178224	0.0565303	0.154416	-0.194013	0.0390927	0.102832	-0.274122	0.00404006	0.0241882	-0.283472	0.00315237	0.0186761
YOR108W		chrXV	523027	524841	+	protein_coding	349	288	326	203	180	237	7.26695	7.26695	7.26695	7.26695	-1.14317	1.04228e-05	0.000254409	-0.908872	0.000199361	0.00182945	-1.08799	1.27971e-05	0.000279543	-0.760733	0.000977632	0.00747987
YOR107W		chrXV	521353	522282	+	protein_coding	91	78	74	36	28	17	5.49988	5.49988	5.49988	5.49988	-0.861375	0.0194194	0.0728559	0.878297	0.00723267	0.0288017	-0.973784	0.00461296	0.0265377	0.557406	0.0674865	0.173711
YOR106W	VAM3	chrXV	519121	519972	+	protein_coding	18	18	21	26	23	22	4.44467	4.44467	4.44467	4.44467	-0.136822	0.466451	0.637618	-0.136303	0.466936	0.623555	0.0297685	0.863335	0.923208	-0.0907349	0.606705	0.761888
YOR104W		chrXV	517642	518490	+	protein_coding	19	22	17	15	18	13	4.25198	4.25198	4.25198	4.25198	0.263753	0.214725	0.387134	-0.0716297	0.737906	0.836719	0.56481	0.00928945	0.0437547	0.250612	0.242157	0.418928
YOR103C		chrXV	516449	516841	-	protein_coding	28	45	34	50	67	48	5.70566	5.70566	5.70566	5.70566	0.45822	0.0481647	0.138661	0.0837934	0.713279	0.821289	0.489569	0.0316036	0.104807	0.183758	0.41119	0.591098
YOR101W		chrXV	515244	516173	+	protein_coding	18	27	20	73	78	83	5.4865	5.4865	5.4865	5.4865	-0.499976	0.0330637	0.107509	-0.365719	0.11154	0.225208	-0.411627	0.0687133	0.180747	-0.331321	0.14106	0.29115
YOR100C		chrXV	513295	514278	-	protein_coding	12	13	24	2	3	5	3.66065	3.66065	3.66065	3.66065	1.13413	0.0246729	0.0868779	0.305442	0.56179	0.706957	1.22358	0.00847574	0.0414103	0.79217	0.0930919	0.216636
YOR099W		chrXV	511825	513006	+	protein_coding	168	158	184	295	292	255	7.74003	7.74003	7.74003	7.74003	-0.434726	0.000200045	0.00268015	-0.471826	7.3117e-05	0.000827059	-0.288673	0.0082269	0.0404568	-0.272517	0.0122011	0.0519127
YOR098C		chrXV	507948	511178	-	protein_coding	88	77	96	147	120	149	6.98723	6.98723	6.98723	6.98723	0.0140076	0.928808	0.967481	0.066629	0.671564	0.793272	-0.0273507	0.859649	0.920859	0.0974812	0.530366	0.697748
YOR097C		chrXV	506978	507505	-	protein_coding	13	17	18	9	11	8	3.99388	3.99388	3.99388	3.99388	0.27655	0.142904	0.291816	0.0728564	0.698264	0.811242	0.48307	0.00894625	0.0428071	0.287573	0.114985	0.252457
YOR096W	RPS7A	chrXV	505794	506767	+	protein_coding	971	923	964	1268	1343	1423	9.92741	9.92741	9.92741	9.92741	-0.616644	0.0638141	0.167431	-0.913711	0.00800402	0.0312463	-0.381272	0.242306	0.422093	-0.394856	0.226489	0.402684
YOR095C		chrXV	503552	504328	-	protein_coding	11	11	9	51	49	60	4.93182	4.93182	4.93182	4.93182	-0.656183	0.0192179	0.0723849	-0.611274	0.0280744	0.0793162	-0.610505	0.0254722	0.0897031	-0.531419	0.0507692	0.143838
YOR094W	ARF3	chrXV	502795	503346	+	protein_coding	13	13	16	14	14	20	3.78914	3.78914	3.78914	3.78914	-0.115489	0.643276	0.777059	-0.134004	0.589809	0.72794	0.0372047	0.87002	0.92756	-0.105825	0.650627	0.791374
YOR093C		chrXV	497506	502452	-	protein_coding	124	124	130	74	62	67	6.57784	6.57784	6.57784	6.57784	0.305296	0.00784622	0.037648	0.13428	0.223673	0.372315	0.175194	0.103698	0.239538	0.157807	0.142898	0.294039
YOR092W	ECM3	chrXV	495127	496968	+	protein_coding	65	82	48	100	90	75	6.23422	6.23422	6.23422	6.23422	-0.802592	3.87668e-05	0.000754778	-0.735816	0.000117487	0.00121706	-0.951343	1.69154e-06	5.02378e-05	-0.964656	1.46327e-06	3.34168e-05
YOR091W	TMA46	chrXV	493433	494470	+	protein_coding	27	18	34	86	84	90	5.70978	5.70978	5.70978	5.70978	0.112721	0.6676	0.79507	0.308471	0.241864	0.394108	-0.324394	0.208258	0.384382	0.224319	0.376305	0.557761
YOR090C	PTC5	chrXV	491123	492841	-	protein_coding	70	66	57	33	36	42	5.75668	5.75668	5.75668	5.75668	-0.0884775	0.455302	0.62772	-0.229326	0.0607765	0.144147	0.0321409	0.775786	0.867596	0.0407518	0.719818	0.83812
YOR089C	VPS21	chrXV	490196	490828	-	protein_coding	32	35	37	43	44	49	5.45949	5.45949	5.45949	5.45949	0.153205	0.266019	0.443332	-0.0395836	0.774255	0.859824	-0.0495171	0.704773	0.823944	-0.135983	0.306309	0.49024
YOR087W	YVC1	chrXV	487707	489734	+	protein_coding	84	78	78	51	56	43	6.06136	6.06136	6.06136	6.06136	0.0228291	0.862589	0.929249	-0.0610406	0.644684	0.771191	0.153347	0.233771	0.412832	0.0132436	0.917913	0.961448
YOR086C		chrXV	483219	486779	-	protein_coding	254	283	298	241	257	222	8.31779	8.31779	8.31779	8.31779	-0.351564	0.00581954	0.0306964	-0.299941	0.0167886	0.0540985	-0.234943	0.0554094	0.155162	-0.292682	0.0189188	0.0720085
YOR085W		chrXV	482033	483085	+	protein_coding	90	92	85	119	128	122	6.85857	6.85857	6.85857	6.85857	-0.236926	0.0205065	0.075849	-0.298208	0.00443891	0.019868	-0.134972	0.167521	0.333687	-0.360275	0.000727148	0.0059323
YOR084W		chrXV	480587	481750	+	protein_coding	8	9	9	22	15	15	3.99075	3.99075	3.99075	3.99075	0.0839838	0.695559	0.816584	-0.0887008	0.68133	0.801198	0.0486218	0.813415	0.89208	0.206215	0.320659	0.503976
YOR083W		chrXV	479533	480420	+	protein_coding	5	6	9	17	19	13	3.91252	3.91252	3.91252	3.91252	0.294354	0.22638	0.399311	-0.000305234	0.999129	0.999639	-0.0920478	0.681993	0.808734	-0.179858	0.432135	0.611296
YOR082C		chrXV	479296	479637	-	protein_coding	1	1	2	4	1	5	0.661796	0.661796	0.661796	0.661796	-1.41707	0.172321	0.333271	-0.783434	0.396099	0.557442	0.149183	0.874956	0.931011	-0.790293	0.482945	0.657263
YOR081C	TGL5	chrXV	476939	479188	-	protein_coding	47	52	36	53	46	37	5.57807	5.57807	5.57807	5.57807	0.363374	0.020339	0.075368	0.239077	0.11998	0.237465	-0.105667	0.464557	0.63931	0.100585	0.485925	0.659339
YOR080W	DIA2	chrXV	474594	476792	+	protein_coding	76	75	67	32	43	39	5.5357	5.5357	5.5357	5.5357	-0.0748546	0.599342	0.745742	-0.168704	0.242355	0.394557	0.273462	0.053926	0.152854	0.17952	0.203407	0.373884
YOR079C	ATX2	chrXV	473475	474416	-	protein_coding	43	39	41	38	42	36	5.22836	5.22836	5.22836	5.22836	-0.174864	0.205291	0.376314	-0.205779	0.111056	0.224633	-0.0934556	0.444804	0.620594	-0.0842544	0.494368	0.666044
YOR078W	BUD21	chrXV	472725	473369	+	protein_coding	23	22	32	63	64	91	5.41183	5.41183	5.41183	5.41183	0.159818	0.59272	0.7417	0.402761	0.178643	0.316352	-0.096189	0.737584	0.844743	0.31031	0.281275	0.463209
YOR077W	RTS2	chrXV	471899	472597	+	protein_coding	9	8	8	8	7	14	3.85069	3.85069	3.85069	3.85069	1.01554	2.7662e-05	0.000565337	0.692551	0.00257954	0.0132021	0.821755	0.000131653	0.00181632	0.377489	0.0620041	0.164896
YOR076C	SKI7	chrXV	469377	471620	-	protein_coding	65	67	60	32	31	37	5.53129	5.53129	5.53129	5.53129	0.112223	0.357854	0.536959	0.0730234	0.54962	0.696001	0.354596	0.00450561	0.0261835	0.217024	0.0738196	0.185362
YOR075W	UFE1	chrXV	468212	469252	+	protein_coding	15	15	21	20	22	21	4.58236	4.58236	4.58236	4.58236	0.535507	0.0334378	0.108211	0.565601	0.0254931	0.0736716	0.544529	0.0248912	0.0884321	0.520327	0.0331319	0.105913
YOR074C	CDC21	chrXV	466675	467589	-	protein_coding	3	4	7	18	12	22	4.05262	4.05262	4.05262	4.05262	0.43776	0.0899511	0.214015	0.737331	0.00533323	0.0228692	0.566933	0.0256634	0.0902185	0.767083	0.00342123	0.0198715
YOR073W	SGO1	chrXV	464771	466543	+	protein_coding	12	9	17	20	20	22	4.37419	4.37419	4.37419	4.37419	0.100785	0.590987	0.7403	-0.328407	0.0938661	0.198638	0.253972	0.162157	0.325991	-0.146361	0.428425	0.607683
YOR072W-A		chrXV	461791	462039	+	protein_coding	5	6	8	9	12	10	1.84886	1.84886	1.84886	1.84886	0.315446	0.61186	0.753839	-0.418081	0.543012	0.69042	-0.309984	0.592451	0.740185	-0.00499877	0.992507	0.997138
YOR071C	NRT1	chrXV	459480	461276	-	protein_coding	31	36	45	24	27	36	5.25941	5.25941	5.25941	5.25941	0.11547	0.473094	0.64313	-0.166016	0.3113	0.472277	0.500069	0.00292393	0.0191391	0.309149	0.0577708	0.157397
YOR070C	GYP1	chrXV	455907	457820	-	protein_coding	60	58	57	47	50	43	5.95247	5.95247	5.95247	5.95247	0.233143	0.0876609	0.210729	0.130013	0.334809	0.496693	0.200097	0.12701	0.275944	-0.0628774	0.629797	0.778517
YOR069W	VPS5	chrXV	453768	455795	+	protein_coding	64	65	56	69	63	59	5.96099	5.96099	5.96099	5.96099	0.0367955	0.751981	0.852321	-0.0042134	0.971202	0.985642	0.0862307	0.444987	0.620594	-0.0794411	0.485995	0.659339
YOR067C	ALG8	chrXV	451729	453462	-	protein_coding	54	52	53	83	73	69	6.11812	6.11812	6.11812	6.11812	-0.265606	0.0110853	0.0494787	-0.512103	1.32813e-05	0.000211551	-0.174368	0.0777731	0.196766	-0.329913	0.00176019	0.0118931
YOR066W	MSA1	chrXV	449436	451325	+	protein_coding	44	42	36	32	37	34	5.32179	5.32179	5.32179	5.32179	-0.0224259	0.889639	0.944989	0.123872	0.441245	0.59997	-0.328435	0.0379522	0.119673	-0.0263398	0.862566	0.928148
YOR065W	CYT1	chrXV	447439	448368	+	protein_coding	41	50	41	59	50	45	5.70431	5.70431	5.70431	5.70431	-0.568103	0.00138808	0.0106633	-0.0568358	0.720932	0.82549	-0.294446	0.0681796	0.1795	0.229093	0.147663	0.300156
YOR064C	YNG1	chrXV	446079	446738	-	protein_coding	13	14	17	7	12	14	4.07143	4.07143	4.07143	4.07143	0.832072	0.00088794	0.00768062	0.958963	0.000171463	0.00163827	0.781298	0.000942523	0.00839361	0.68948	0.00343165	0.0199128
YOR063W	RPL3	chrXV	444686	445849	+	protein_coding	1816	1483	2244	2007	1695	2677	10.7733	10.7733	10.7733	10.7733	-0.727446	0.00442296	0.024875	-0.615782	0.0140698	0.0472835	-0.600717	0.01627	0.0654819	-0.421754	0.0837418	0.201871
YOR062C	YOR062C	chrXV	442725	443531	-	protein_coding	55	58	35	31	41	43	5.33283	5.33283	5.33283	5.33283	0.106805	0.589289	0.739412	-0.258993	0.205809	0.348839	0.0970616	0.610064	0.754187	-0.10356	0.59292	0.749019
YOR061W	CKA2	chrXV	441534	442553	+	protein_coding	45	48	51	94	84	81	6.05198	6.05198	6.05198	6.05198	-0.112286	0.349843	0.529286	-0.144997	0.230401	0.380963	-0.160926	0.169715	0.33603	-0.12447	0.287457	0.469979
YOR060C	SLD7	chrXV	440390	441163	-	protein_coding	32	34	27	22	28	25	4.84661	4.84661	4.84661	4.84661	0.202281	0.231534	0.403561	-0.0362128	0.830916	0.899065	0.107041	0.507538	0.67638	-0.0966266	0.556433	0.718513
YOR059C	YOR059C	chrXV	438906	440258	-	protein_coding	69	66	60	47	60	52	5.72384	5.72384	5.72384	5.72384	0.229647	0.0570705	0.1552	0.172906	0.147915	0.277216	0.253311	0.0331771	0.109005	0.204775	0.0838167	0.201971
YOR058C	ASE1	chrXV	433688	436345	-	protein_coding	71	76	86	41	39	55	5.97384	5.97384	5.97384	5.97384	0.0934855	0.485363	0.652454	0.183092	0.175074	0.312377	0.345561	0.0110397	0.0491338	0.322641	0.0176535	0.0684896
YOR057W	SGT1	chrXV	432186	433373	+	protein_coding	48	51	47	31	29	32	5.22331	5.22331	5.22331	5.22331	0.0351951	0.834858	0.912667	0.424186	0.0141676	0.0475065	0.103537	0.512522	0.680017	0.477306	0.00434544	0.0239039
YOR056C	NOB1	chrXV	430247	431626	-	protein_coding	25	28	34	81	78	87	5.69015	5.69015	5.69015	5.69015	-0.0656514	0.801748	0.889597	-0.0514226	0.844288	0.908072	-0.181855	0.476214	0.650158	0.117804	0.643058	0.786887
YOR054C	VHS3	chrXV	427833	429857	-	protein_coding	76	83	77	32	37	27	5.95805	5.95805	5.95805	5.95805	0.138012	0.583026	0.734908	0.120792	0.630393	0.760339	0.0703605	0.769138	0.863254	0.0864638	0.719742	0.83812
YOR053W	YOR053W	chrXV	427817	428158	+	protein_coding	2	1	1	3	3	3	1.04523	1.04523	1.04523	1.04523	-0.0487522	0.970601	0.987471	0.316617	0.567914	0.711489	0.734478	0.162293	0.326154	-0.00593495	0.99637	0.998136
YOR052C	YOR052C	chrXV	426772	427224	-	protein_coding	74	109	63	120	160	100	6.6842	6.6842	6.6842	6.6842	-0.493024	0.0295045	0.0989887	-0.42162	0.0596963	0.1422	-0.42134	0.0553261	0.155138	-0.535632	0.0172776	0.067378
YOR051C	ETT1	chrXV	424846	426084	-	protein_coding	87	81	94	141	142	122	6.49291	6.49291	6.49291	6.49291	-0.327336	0.0918968	0.216763	-0.611774	0.00302676	0.0149699	-0.5062	0.0102245	0.046806	-0.509733	0.0101043	0.0455978
YOR050C	YOR050C	chrXV	424270	424617	-	protein_coding	0	0	1	3	5	4	0.599664	0.599664	0.599664	0.599664	-1.75429	0.108926	0.243049	-1.31763	0.187011	0.326618	1.01936	0.299192	0.482483	1.20587	0.220589	0.395695
YOR049C		chrXV	422668	423732	-	protein_coding	1	2	2	10	19	10	3.01263	3.01263	3.01263	3.01263	-4.98998	2.93178e-09	2.35676e-07	-3.68055	4.21299e-08	1.6389e-06	-5.3811	2.42656e-11	3.11271e-09	-4.51778	2.59955e-10	2.13131e-08
YOR048C	RAT1	chrXV	418630	421650	-	protein_coding	70	86	78	209	173	166	7.10813	7.10813	7.10813	7.10813	-0.149737	0.362768	0.541906	-0.103336	0.528634	0.678836	-0.299712	0.0707332	0.183894	-0.0725997	0.653289	0.793288
YOR047C	STD1	chrXV	416347	417681	-	protein_coding	78	77	51	83	74	64	6.12075	6.12075	6.12075	6.12075	-0.34919	0.0181301	0.0695333	-0.200693	0.159179	0.292232	-0.402994	0.00542284	0.0298305	-0.347778	0.0152096	0.0610106
YOR046C	DBP5	chrXV	414459	415907	-	protein_coding	60	57	52	160	152	143	6.59591	6.59591	6.59591	6.59591	-0.404214	0.0120922	0.0522235	-0.29	0.0643078	0.150114	-0.453312	0.00474456	0.027191	-0.224308	0.141834	0.292547
YOR045W	TOM6	chrXV	413852	414037	+	protein_coding	18	15	17	30	37	37	4.77352	4.77352	4.77352	4.77352	-0.115592	0.493843	0.659587	-0.234696	0.169657	0.305151	0.0684045	0.672433	0.802425	-0.077057	0.63883	0.784102
YOR044W		chrXV	413007	413480	+	protein_coding	113	184	110	30	43	32	6.18123	6.18123	6.18123	6.18123	0.637552	0.0057445	0.0304086	0.782154	0.000898116	0.00591569	0.753639	0.000818275	0.00760151	0.777009	0.000640458	0.00540801
YOR043W		chrXV	410870	412330	+	protein_coding	146	127	134	90	91	95	6.62807	6.62807	6.62807	6.62807	-0.00236261	0.981032	0.991392	0.039968	0.687878	0.80535	-0.00799716	0.934406	0.965894	0.00215635	0.982369	0.993908
YOR042W		chrXV	408425	409660	+	protein_coding	86	87	79	34	34	26	6.32719	6.32719	6.32719	6.32719	0.191535	0.127008	0.26915	0.315697	0.0143363	0.0479655	0.19015	0.118208	0.263564	0.241544	0.0504532	0.143347
YOR041C	YOR041C	chrXV	408358	408789	-	protein_coding	5	3	4	11	9	6	1.61367	1.61367	1.61367	1.61367	0.879838	0.381759	0.562057	0.753541	0.452057	0.609312	0.230182	0.86053	0.921352	-0.104869	0.940901	0.972517
YOR040W		chrXV	407064	407921	+	protein_coding	20	19	15	7	4	6	4.02618	4.02618	4.02618	4.02618	0.197315	0.301803	0.483251	0.473559	0.014717	0.0489672	0.285357	0.10534	0.242125	0.473502	0.00933295	0.0432159
YOR039W	CKB2	chrXV	405768	406544	+	protein_coding	60	55	63	71	66	69	5.85266	5.85266	5.85266	5.85266	0.0522627	0.649195	0.780464	0.160771	0.165914	0.300327	-0.108594	0.331749	0.517508	0.0535615	0.630614	0.778517
YOR038C	HIR2	chrXV	402761	405388	-	protein_coding	22	30	30	21	32	24	4.59235	4.59235	4.59235	4.59235	0.0746116	0.717048	0.829448	-0.16269	0.440048	0.598904	0.124454	0.526295	0.690841	0.0784775	0.692633	0.819122
YOR037W		chrXV	401555	402655	+	protein_coding	23	23	18	13	16	14	4.30035	4.30035	4.30035	4.30035	-0.0351564	0.860888	0.92817	-0.140486	0.486036	0.639699	-0.180408	0.344531	0.529757	-0.263904	0.177525	0.340203
YOR036W	PEP12	chrXV	400348	401214	+	protein_coding	27	23	28	23	23	11	4.72563	4.72563	4.72563	4.72563	-0.158366	0.460611	0.632073	-0.0823222	0.698349	0.811242	-0.181652	0.365137	0.548832	-0.176465	0.382523	0.56387
YOR035C	SHE4	chrXV	397735	400104	-	protein_coding	95	89	79	68	62	51	6.34883	6.34883	6.34883	6.34883	-0.038705	0.825283	0.905484	-0.19112	0.28206	0.439302	0.0515145	0.761939	0.858802	0.0154866	0.927773	0.965569
YOR034C-A		chrXV	397426	397668	-	protein_coding	5	6	5	2	4	2	1.95185	1.95185	1.95185	1.95185	-0.724075	0.203504	0.374154	0.145129	0.771179	0.85783	0.607111	0.209908	0.386069	0.817484	0.0927414	0.216468
YOR034C		chrXV	394837	397086	-	protein_coding	63	57	59	64	64	55	5.89683	5.89683	5.89683	5.89683	-0.366178	0.00638552	0.0327645	-0.0771538	0.536795	0.68581	-0.266507	0.0358229	0.115232	0.159844	0.194738	0.362287
YOR033C	EXO1	chrXV	392416	394524	-	protein_coding	43	47	51	53	44	56	5.49557	5.49557	5.49557	5.49557	0.180661	0.123574	0.264623	0.0529642	0.633448	0.762591	0.126246	0.241053	0.420674	0.156584	0.150718	0.304039
YOR032W-A		chrXV	392176	392376	+	protein_coding	18	14	24	4	4	6	2.30232	2.30232	2.30232	2.30232	1.31371	0.310181	0.491221	1.44654	0.247216	0.40034	0.355505	0.712111	0.827867	0.686184	0.466964	0.644387
YOR032C		chrXV	389771	391075	-	protein_coding	8	7	12	14	9	12	2.48964	2.48964	2.48964	2.48964	-3.92894	7.46114e-07	2.91778e-05	-1.38807	0.00341305	0.01637	-2.79507	7.68132e-06	0.000179499	-1.58478	0.00150242	0.0104476
YOR030W	DFG16	chrXV	386825	388684	+	protein_coding	82	85	68	60	60	58	6.25486	6.25486	6.25486	6.25486	0.0976084	0.405225	0.584754	-0.173607	0.146668	0.27547	0.137365	0.234533	0.413576	-0.0114539	0.920804	0.962637
YOR028C	CIN5	chrXV	383533	384420	-	protein_coding	18	13	13	32	45	37	4.37444	4.37444	4.37444	4.37444	-1.67623	9.51251e-08	4.98704e-06	-0.994835	0.00012669	0.00129406	-1.21039	7.88021e-06	0.000183435	-0.798083	0.00116627	0.0085333
YOR027W		chrXV	381053	382822	+	protein_coding	79	70	84	222	241	273	7.33726	7.33726	7.33726	7.33726	0.119028	0.572498	0.727263	0.439934	0.0424178	0.10887	0.163573	0.431565	0.610345	0.434798	0.0423308	0.126653
YOR026W		chrXV	379781	380806	+	protein_coding	14	14	18	18	15	20	4.16896	4.16896	4.16896	4.16896	0.417817	0.05503	0.151358	0.459472	0.0348305	0.0944212	0.431282	0.034856	0.112921	0.408884	0.0472525	0.13703
YOR025W		chrXV	378219	379562	+	protein_coding	69	58	63	33	32	40	5.34831	5.34831	5.34831	5.34831	-0.337257	0.0633419	0.166836	-0.582006	0.0026133	0.0133522	-0.0304276	0.859258	0.920645	-0.522527	0.00594021	0.0306361
YOR023C		chrXV	376012	377712	-	protein_coding	39	40	41	34	37	42	5.34061	5.34061	5.34061	5.34061	0.155115	0.210937	0.383169	-0.0445802	0.718652	0.824344	0.223737	0.0641858	0.172425	-0.0530213	0.66157	0.798705
YOR022C		chrXV	373710	375857	-	protein_coding	41	31	39	18	23	26	5.09304	5.09304	5.09304	5.09304	0.188593	0.30494	0.485857	0.396235	0.0345217	0.0937951	0.547913	0.00343267	0.0216935	0.352535	0.0534174	0.149168
YOR021C		chrXV	372798	373439	-	protein_coding	17	25	17	101	130	95	6.09688	6.09688	6.09688	6.09688	-0.183643	0.501255	0.665246	-0.240437	0.38226	0.542635	-0.272647	0.311372	0.495974	-0.246551	0.361572	0.542302
YOR020W-A		chrXV	371685	371957	+	protein_coding	28	24	25	13	16	12	4.81522	4.81522	4.81522	4.81522	0.655757	0.000699895	0.00642263	0.736209	0.000180156	0.00169448	0.754169	6.7494e-05	0.00106804	0.86228	1.07695e-05	0.000177402
YOR020C	HSP10	chrXV	370524	370844	-	protein_coding	64	69	79	107	127	121	6.6475	6.6475	6.6475	6.6475	-0.0819585	0.587522	0.738589	0.189879	0.21068	0.355596	-0.0299309	0.839791	0.908505	0.345637	0.0248142	0.0867547
YOR019W		chrXV	368127	370319	+	protein_coding	20	24	21	6	10	8	4.47146	4.47146	4.47146	4.47146	0.568131	0.187385	0.353222	0.222922	0.606377	0.740937	0.427495	0.289571	0.472995	0.0935052	0.819483	0.902569
YOR018W	ROD1	chrXV	364369	366882	+	protein_coding	62	71	59	50	66	46	5.99556	5.99556	5.99556	5.99556	-0.249876	0.341098	0.519839	-0.499124	0.0650898	0.151457	0.0660613	0.795237	0.880368	-0.111833	0.66401	0.799245
YOR017W		chrXV	361412	363814	+	protein_coding	29	28	30	39	38	32	5.42877	5.42877	5.42877	5.42877	0.0633727	0.56386	0.720019	-0.0788122	0.522494	0.674687	0.0287029	0.783487	0.872325	0.0221414	0.833084	0.910233
YOR016C		chrXV	360461	361084	-	protein_coding	23	17	24	56	53	47	5.33853	5.33853	5.33853	5.33853	0.129719	0.384357	0.564242	-0.00638833	0.965776	0.983724	0.134884	0.354512	0.539144	0.258409	0.0820905	0.198764
YOR015W		chrXV	359993	360352	+	protein_coding	16	12	12	14	11	7	3.55388	3.55388	3.55388	3.55388	0.0671193	0.791705	0.883597	-0.140694	0.583688	0.724041	-0.238248	0.316161	0.50056	0.0637622	0.784983	0.879187
YOR014W	RTS1	chrXV	357674	359947	+	protein_coding	135	129	117	118	108	94	7.0366	7.0366	7.0366	7.0366	-0.175658	0.169666	0.329336	-0.159888	0.210204	0.354991	-0.202473	0.110015	0.249165	-0.24243	0.0585557	0.158809
YOR013W		chrXV	356751	357221	+	protein_coding	3	4	4	3	1	1	1.53046	1.53046	1.53046	1.53046	0.103095	0.866944	0.930871	0.200578	0.740162	0.838744	-0.707174	0.208644	0.384565	0.0244203	0.962307	0.98437
YOR012W		chrXV	356543	356956	+	protein_coding	2	2	2	1	1	1	1.02436	1.02436	1.02436	1.02436	-0.00637032	0.99157	0.995454	-0.535361	0.387834	0.548628	0.889066	0.109786	0.248834	1.14392	0.0407189	0.123055
YOR011W		chrXV	349679	353863	+	protein_coding	90	94	71	48	34	32	5.88838	5.88838	5.88838	5.88838	0.0373662	0.808843	0.894445	-0.712839	0.000100381	0.00107114	0.242562	0.107504	0.245353	-0.580269	0.000624292	0.00530868
YOR010C	TIR2	chrXV	346195	346950	-	protein_coding	15	14	13	6	5	6	2.76644	2.76644	2.76644	2.76644	0.62368	0.161137	0.318199	-0.783564	0.142382	0.270028	0.145018	0.716897	0.831332	-1.72232	0.00153487	0.0106487
YOR009W		chrXV	344335	345798	+	protein_coding	10	13	8	27	15	20	3.04675	3.04675	3.04675	3.04675	-0.714797	0.0444729	0.131628	-1.75972	6.56359e-05	0.000756633	-0.225867	0.487821	0.660618	-1.31849	0.00129777	0.009205
YOR008W-B		chrXV	343929	344030	+	protein_coding	2	3	3	6	5	5	1.48543	1.48543	1.48543	1.48543	-1.06042	0.0438135	0.130252	-2.53316	0.000278378	0.00240106	-0.751283	0.101392	0.235838	-1.09926	0.0286359	0.0960745
YOR008C-A		chrXV	342857	343081	-	protein_coding	2	1	3	1	3	3	0.39068	0.39068	0.39068	0.39068	0.0912312	0.962094	0.983475	1.72597	0.250126	0.403427	-0.652961	0.582592	0.73436	-0.990502	0.442727	0.62058
YOR008C	SLG1	chrXV	341278	342414	-	protein_coding	110	85	113	133	133	120	6.90325	6.90325	6.90325	6.90325	-0.0324524	0.822835	0.903455	-0.216305	0.143489	0.271723	-0.108077	0.450466	0.62622	-0.230014	0.115435	0.253167
YOR007C		chrXV	338938	339978	-	protein_coding	78	74	90	320	320	299	7.4637	7.4637	7.4637	7.4637	-0.229309	0.151891	0.304641	0.030585	0.845373	0.908998	-0.241989	0.127358	0.276599	0.00400765	0.979453	0.992743
YOR006C		chrXV	337680	338621	-	protein_coding	9	12	12	37	34	39	4.41507	4.41507	4.41507	4.41507	-0.144897	0.499391	0.663827	0.193008	0.35861	0.520227	0.117955	0.558315	0.715123	0.253802	0.214118	0.388129
YOR005C	DNL4	chrXV	334509	337343	-	protein_coding	23	27	30	12	16	21	4.68323	4.68323	4.68323	4.68323	0.294123	0.163033	0.32059	0.0691485	0.742347	0.839859	0.343231	0.0886627	0.214895	0.0817486	0.684189	0.812739
YOR004W		chrXV	333592	334356	+	protein_coding	7	13	13	56	59	57	4.80423	4.80423	4.80423	4.80423	-0.454909	0.189214	0.355141	-0.437738	0.204786	0.347923	-0.613522	0.0698702	0.182734	-0.359237	0.279617	0.461614
YOR003W		chrXV	331455	332891	+	protein_coding	18	23	24	7	11	8	4.14617	4.14617	4.14617	4.14617	0.610771	0.00568522	0.0302259	0.824572	0.000280134	0.00240798	1.0666	4.73487e-06	0.000119943	0.991776	1.76293e-05	0.000274643
YOR002W		chrXV	329417	331051	+	protein_coding	407	385	289	148	155	130	7.27342	7.27342	7.27342	7.27342	-0.0294112	0.790702	0.882641	-0.298048	0.011236	0.0402985	-0.136981	0.213049	0.38947	-0.407972	0.000715161	0.00589031
YOR001W		chrXV	326832	329033	+	protein_coding	0	0	0	0	1	1	5.73422	5.73422	5.73422	5.73422	-0.204675	0.221108	0.393349	-0.103066	0.532806	0.682594	-0.263759	0.108451	0.246643	-0.226756	0.166819	0.326226
YOL164W		chrXV	6175	8115	+	protein_coding	162	174	95	12	20	19	6.1192	6.1192	6.1192	6.1192	0.508261	0.0394019	0.120807	0.316619	0.194131	0.335234	0.50419	0.0333266	0.109318	0.0387482	0.870698	0.933565
YOL163W		chrXV	9597	10106	+	protein_coding	60	68	35	2	2	3	4.02585	4.02585	4.02585	4.02585	1.69262	0.00763337	0.0368763	0.903717	0.178116	0.316028	0.964621	0.0662839	0.175814	0.265908	0.645696	0.788008
YOL162W		chrXV	10119	10766	+	protein_coding	35	35	16	1	1	1	3.02282	3.02282	3.02282	3.02282	0.83278	0.300539	0.48203	0.0260098	0.976999	0.987481	0.661587	0.332459	0.517932	-0.300179	0.707748	0.83032
YOL159C-A		chrXV	15233	15505	-	protein_coding	9	8	10	7	9	6	3.04637	3.04637	3.04637	3.04637	0.296711	0.34246	0.520723	-0.938532	0.0116187	0.0411812	0.0246669	0.933205	0.965292	-0.703882	0.0341015	0.107869
YOL159C		chrXV	17281	17796	-	protein_coding	16	15	22	16	16	15	3.91575	3.91575	3.91575	3.91575	-0.190978	0.402261	0.582288	-0.378732	0.105095	0.215747	0.2398	0.252421	0.435559	-0.215393	0.32316	0.505466
YOL158C	ENB1	chrXV	19491	21311	-	protein_coding	214	175	201	114	162	164	6.88152	6.88152	6.88152	6.88152	-2.22935	1.63438e-10	1.93209e-08	-2.62944	5.9785e-12	8.00986e-10	-2.82292	3.02133e-13	7.58982e-11	-3.1064	4.77806e-14	1.30941e-11
YOL157C		chrXV	22525	24294	-	protein_coding	1	5	5	3	5	4	2.49983	2.49983	2.49983	2.49983	0.473138	0.176829	0.339588	-0.822556	0.0420154	0.108068	1.12981	0.00188127	0.0137983	-0.995835	0.0229684	0.0821326
YOL155C		chrXV	28703	31606	-	protein_coding	111	57	99	107	68	52	5.7381	5.7381	5.7381	5.7381	-0.682428	0.0461531	0.135142	1.12514	0.00067663	0.00480495	-0.022502	0.946765	0.971653	1.7447	3.85327e-06	7.54239e-05
YOL154W		chrXV	34658	35407	+	protein_coding	17	18	13	6	8	6	3.72441	3.72441	3.72441	3.72441	1.52367	3.81884e-06	0.000108603	1.20352	0.000151694	0.00148468	1.32093	5.04746e-06	0.000127327	0.545586	0.0446683	0.131625
YOL152W		chrXV	40748	42610	+	protein_coding	9	9	7	118	185	114	4.84579	4.84579	4.84579	4.84579	-2.71775	2.22748e-06	7.03115e-05	-2.48141	5.18115e-06	9.55265e-05	-0.600112	0.36253	0.546567	-1.5382	0.0501545	0.142958
YOL151W		chrXV	43694	44722	+	protein_coding	14	18	20	40	45	38	5.11848	5.11848	5.11848	5.11848	0.267947	0.335905	0.515573	1.33675	1.76243e-05	0.000266307	0.307734	0.272879	0.455942	0.939947	0.00158675	0.0109467
YOL149W		chrXV	44938	45633	+	protein_coding	23	21	25	34	30	29	4.63421	4.63421	4.63421	4.63421	0.0312676	0.855819	0.92688	-0.325824	0.0712707	0.162393	0.0621426	0.709832	0.826652	-0.104722	0.538855	0.704913
YOL148C	SPT20	chrXV	45760	47574	-	protein_coding	50	47	46	30	34	38	5.41557	5.41557	5.41557	5.41557	0.557676	0.000373343	0.00413006	0.377338	0.0117967	0.0416897	-0.0409833	0.757124	0.856113	0.0104693	0.937382	0.970544
YOL147C	PEX11	chrXV	47933	48643	-	protein_coding	28	32	20	21	28	19	4.73177	4.73177	4.73177	4.73177	0.124811	0.536042	0.695908	0.380411	0.060951	0.144406	0.0475165	0.802343	0.885353	-0.000897849	0.996289	0.998136
YOL146W		chrXV	48864	49448	+	protein_coding	10	12	10	18	13	18	3.92826	3.92826	3.92826	3.92826	0.157802	0.458137	0.630186	0.0504415	0.813024	0.88652	0.352513	0.0847833	0.208839	0.205579	0.317175	0.501113
YOL145C	CTR9	chrXV	49555	52788	-	protein_coding	161	149	137	143	121	149	7.10437	7.10437	7.10437	7.10437	0.0567228	0.612017	0.753839	-0.0392366	0.726214	0.829075	0.0612437	0.578797	0.731258	-0.0719087	0.516812	0.685709
YOL144W		chrXV	53098	54552	+	protein_coding	4	4	8	36	26	35	4.11198	4.11198	4.11198	4.11198	-0.147121	0.691118	0.813183	-0.0542344	0.882729	0.933352	0.0513837	0.884938	0.937803	0.252724	0.479433	0.654691
YOL143C		chrXV	54595	55104	-	protein_coding	47	40	43	63	55	62	6.50127	6.50127	6.50127	6.50127	-0.940807	1.10962e-05	0.000267595	-1.02077	3.20309e-06	6.28219e-05	-1.13684	2.95123e-07	1.20223e-05	-1.26732	4.4026e-08	1.70149e-06
YOL142W	RRP40	chrXV	55558	56280	+	protein_coding	19	19	18	52	50	53	5.05287	5.05287	5.05287	5.05287	0.171563	0.383466	0.56347	0.116479	0.554882	0.700457	0.337437	0.0818769	0.203898	0.337344	0.0843761	0.202509
YOL141W	PPM2	chrXV	56452	58539	+	protein_coding	14	20	15	37	27	35	4.80762	4.80762	4.80762	4.80762	0.805641	0.0228741	0.0821857	0.927702	0.00915458	0.0344956	0.582956	0.0743559	0.190438	0.880742	0.00886841	0.0414799
YOL140W		chrXV	58759	60030	+	protein_coding	500	480	362	39	39	40	7.33109	7.33109	7.33109	7.33109	0.367949	0.143489	0.292312	0.69162	0.00748659	0.0295784	0.586683	0.0166376	0.0666057	0.687493	0.00595465	0.0306842
YOL139C	CDC33	chrXV	60383	61024	-	protein_coding	97	86	85	397	417	351	7.72799	7.72799	7.72799	7.72799	-0.594951	9.67412e-05	0.00151494	-0.677617	1.68036e-05	0.00025635	-0.545573	0.000257918	0.00305499	-0.409624	0.0041281	0.0229809
YOL138C	RTC1	chrXV	61325	65350	-	protein_coding	99	105	92	58	50	61	6.225	6.225	6.225	6.225	0.213761	0.093454	0.21915	0.175076	0.167721	0.302389	0.130725	0.279449	0.462603	0.158019	0.195109	0.362836
YOL137W		chrXV	65621	67114	+	protein_coding	37	40	40	56	49	54	5.27605	5.27605	5.27605	5.27605	0.00215068	0.98688	0.994467	0.0334354	0.934036	0.965919	-0.138292	0.269627	0.453187	-0.0257518	0.836204	0.91298
YOL136C	PFK27	chrXV	67561	68754	-	protein_coding	94	77	94	118	96	126	6.14213	6.14213	6.14213	6.14213	-0.698179	0.000126929	0.00187562	-0.539908	0.00182484	0.0101943	-0.738587	4.61535e-05	0.000790509	-0.462423	0.00569651	0.0297096
YOL135C		chrXV	69376	70044	-	protein_coding	13	12	17	12	11	11	3.70585	3.70585	3.70585	3.70585	-0.10845	0.666096	0.793969	-0.148739	0.475305	0.631053	0.11573	0.54078	0.701002	0.0802747	0.676257	0.8074
YOL133W	HRT1	chrXV	70325	70690	+	protein_coding	50	55	43	20	25	22	5.02334	5.02334	5.02334	5.02334	0.225052	0.209141	0.38094	0.300161	0.0597775	0.142338	0.330973	0.0229165	0.08361	0.248012	0.0872155	0.20718
YOL132W		chrXV	71300	72715	+	protein_coding	3	3	5	2	1	1	1.73161	1.73161	1.73161	1.73161	1.78578	8.20787e-05	0.00136805	0.0504119	0.974073	0.986012	1.42367	0.00080442	0.00751914	0.152599	0.780696	0.876013
YOL131W		chrXV	73031	73357	+	protein_coding	0	0	0	0	0	0	0.907602	0.907602	0.907602	0.907602	2.35197	0.0495197	0.141027	4.51093	8.04234e-06	0.000138535	5.35521	0.000105769	0.00152555	7.09489	2.50231e-08	1.08535e-06
YOL130W	ALR1	chrXV	74400	76979	+	protein_coding	118	112	98	138	144	156	6.82847	6.82847	6.82847	6.82847	-0.248824	0.0233536	0.0834115	-0.158324	0.138765	0.264836	-0.460559	8.74813e-05	0.00131527	-0.406772	0.000397114	0.00363308
YOL129W		chrXV	77560	78114	+	protein_coding	55	60	58	46	45	54	6.09616	6.09616	6.09616	6.09616	0.0718157	0.580227	0.732605	0.180822	0.167568	0.302236	0.245244	0.0580437	0.160085	0.0853698	0.501883	0.67301
YOL128C		chrXV	78352	79479	-	protein_coding	18	20	23	18	15	17	3.94441	3.94441	3.94441	3.94441	0.767258	0.023256	0.0832083	0.611592	0.0688172	0.157816	0.30817	0.309217	0.493681	0.536454	0.0812188	0.19697
YOL127W	RPL25	chrXV	80348	81190	+	protein_coding	486	364	532	1173	1084	1435	9.32811	9.32811	9.32811	9.32811	-0.755535	0.00134288	0.0104467	-0.70245	0.0025756	0.0132021	-0.668857	0.00380154	0.023151	-0.458473	0.0395556	0.120539
YOL126C		chrXV	81787	82920	-	protein_coding	45	44	42	41	43	40	7.31195	7.31195	7.31195	7.31195	-0.140943	0.477723	0.646363	-0.349442	0.0859241	0.185943	-0.2543	0.199195	0.373299	-0.446117	0.0288503	0.0966324
YOL125W		chrXV	83834	85264	+	protein_coding	21	22	20	44	45	50	5.20714	5.20714	5.20714	5.20714	0.264617	0.288063	0.466989	0.334132	0.181795	0.319919	0.347291	0.145759	0.303133	0.469099	0.0534829	0.149278
YOL124C		chrXV	85456	86757	-	protein_coding	6	5	8	48	41	53	4.98283	4.98283	4.98283	4.98283	0.105709	0.798578	0.88798	0.343855	0.406139	0.566284	-0.0273964	0.945354	0.970957	0.233159	0.560615	0.721286
YOL123W	HRP1	chrXV	87844	89448	+	protein_coding	90	93	93	395	391	331	7.20913	7.20913	7.20913	7.20913	-0.732555	0.00369624	0.0218691	-0.814173	0.00152184	0.00890795	-0.5341	0.0265651	0.0926312	-0.255741	0.272237	0.45319
YOL122C	SMF1	chrXV	89692	91419	-	protein_coding	45	55	46	60	55	54	6.08143	6.08143	6.08143	6.08143	-0.323512	0.031348	0.103447	-0.558486	0.000530684	0.00403977	-0.230682	0.110224	0.249452	-0.378596	0.0117632	0.050585
YOL121C	RPS19A	chrXV	92026	92850	-	protein_coding	232	168	259	429	386	492	7.98756	7.98756	7.98756	7.98756	-0.726803	0.00423557	0.0240454	-0.558205	0.0237427	0.0699975	-0.572705	0.0200648	0.0760345	-0.270624	0.254408	0.433284
YOL120C	RPL18A	chrXV	93395	94402	-	protein_coding	817	641	843	1351	1191	1556	9.49902	9.49902	9.49902	9.49902	-0.844273	0.00143446	0.0109059	-0.894177	0.000827577	0.00558105	-0.72381	0.00514545	0.0287506	-0.548322	0.0293149	0.0977541
YOL119C		chrXV	94856	96361	-	protein_coding	269	268	262	13	13	24	6.75535	6.75535	6.75535	6.75535	0.635764	0.00259752	0.0168392	0.495187	0.0165608	0.0534966	0.147799	0.44008	0.61693	-0.0289502	0.882032	0.941032
YOL118C		chrXV	96608	96916	-	protein_coding	2	2	0	1	1	1	1.10923	1.10923	1.10923	1.10923	2.20318	0.011256	0.0499725	2.29643	0.0072236	0.0287973	1.23759	0.0496156	0.144858	0.930134	0.157899	0.313844
YOL117W	RRI2	chrXV	97551	99488	+	protein_coding	47	54	44	15	11	16	5.1005	5.1005	5.1005	5.1005	0.438699	0.0463793	0.135672	0.313024	0.150631	0.280641	0.619093	0.00398658	0.0239632	0.310365	0.136432	0.28452
YOL116W	MSN1	chrXV	99809	100957	+	protein_coding	35	31	34	16	22	20	5.10937	5.10937	5.10937	5.10937	0.260077	0.0865367	0.208608	0.387154	0.0124908	0.0434014	0.216307	0.135195	0.288013	0.433261	0.00434132	0.023903
YOL115W	PAP2	chrXV	101475	103229	+	protein_coding	48	34	45	61	54	60	5.73452	5.73452	5.73452	5.73452	-0.0699741	0.598513	0.745635	0.0726723	0.582095	0.723151	-0.179828	0.168075	0.334211	0.133013	0.30306	0.486073
YOL114C		chrXV	103317	103925	-	protein_coding	9	14	12	11	11	9	3.35598	3.35598	3.35598	3.35598	0.263255	0.438005	0.613125	0.39638	0.234471	0.385815	1.09229	0.00191112	0.0138988	0.780036	0.0262599	0.0901086
YOL113W		chrXV	104326	106293	+	protein_coding	82	83	80	75	66	63	6.01288	6.01288	6.01288	6.01288	-0.492616	0.0465214	0.135943	-0.645065	0.0111261	0.0399995	-0.493605	0.041499	0.127613	-0.610767	0.0140592	0.0575834
YOL112W		chrXV	106710	108188	+	protein_coding	44	45	51	24	18	22	5.1706	5.1706	5.1706	5.1706	0.14381	0.331885	0.512404	0.433631	0.00506468	0.022003	0.491246	0.00132712	0.0108564	0.577919	0.00025221	0.00250095
YOL111C	MDY2	chrXV	108258	108896	-	protein_coding	58	54	50	35	30	30	5.1968	5.1968	5.1968	5.1968	-0.134301	0.380643	0.560688	-0.133237	0.326379	0.488044	-0.549008	0.000221982	0.00274994	-0.495186	0.000747089	0.0060378
YOL110W	SHR5	chrXV	109176	109889	+	protein_coding	41	39	46	12	12	13	4.95005	4.95005	4.95005	4.95005	1.18825	7.15954e-06	0.000186055	0.891824	0.000387293	0.00312165	0.940781	9.7981e-05	0.00143729	0.288942	0.197686	0.366722
YOL109W		chrXV	110297	110638	+	protein_coding	570	771	532	1185	1579	1232	9.66827	9.66827	9.66827	9.66827	-2.49179	1.04126e-10	1.33569e-08	-2.03938	6.24542e-09	3.33218e-07	-3.35333	1.70174e-13	4.88561e-11	-2.9689	2.47884e-12	3.83203e-10
YOL108C		chrXV	111431	111886	-	protein_coding	14	13	15	9	6	9	3.80538	3.80538	3.80538	3.80538	0.443095	0.0941471	0.22001	0.420491	0.114045	0.22904	0.276967	0.239539	0.419561	-0.13221	0.587215	0.744234
YOL107W		chrXV	112102	113130	+	protein_coding	21	24	20	9	10	15	4.24736	4.24736	4.24736	4.24736	-0.067172	0.78444	0.876625	-0.498415	0.0561946	0.135519	-0.0305819	0.895265	0.943298	-0.767557	0.00376244	0.0212993
YOL105C		chrXV	114138	115808	-	protein_coding	23	17	15	34	30	34	4.57114	4.57114	4.57114	4.57114	0.0412186	0.877901	0.937244	-0.399008	0.154859	0.286481	-0.0205841	0.936346	0.966152	-0.684196	0.0157976	0.0628256
YOL104C	NDJ1	chrXV	116396	117454	-	protein_coding	11	18	16	17	22	25	3.77685	3.77685	3.77685	3.77685	-4.40113	5.91536e-13	1.50909e-10	-2.5274	9.77376e-10	6.54733e-08	-4.26159	8.67095e-15	4.35643e-12	-2.64386	3.24157e-11	3.83204e-09
YOL103W-B		chrXV	118000	123268	+	transposable_element	8	15	6	6	10	5	2.67707	2.67707	2.67707	2.67707	-4.33245	3.05839e-10	3.41463e-08	-2.64749	6.48747e-08	2.27401e-06	-2.89833	4.18524e-10	4.27675e-08	-3.14862	2.61598e-10	2.13131e-08
YOL103W	ITR2	chrXV	124001	125830	+	protein_coding	80	83	84	138	135	136	6.86202	6.86202	6.86202	6.86202	-0.0450335	0.664164	0.792292	-0.0303701	0.769483	0.856813	0.0883406	0.3895	0.572615	0.00392046	0.969472	0.987992
YOL102C	TPT1	chrXV	125997	126689	-	protein_coding	12	14	12	15	13	13	4.00293	4.00293	4.00293	4.00293	0.333633	0.0804948	0.197841	0.0817814	0.665096	0.788257	0.440679	0.0184092	0.0715134	0.307191	0.0991628	0.227475
YOL101C		chrXV	126982	127920	-	protein_coding	7	11	12	211	142	81	5.47445	5.47445	5.47445	5.47445	-1.59981	0.000195793	0.00264672	-2.77815	2.36007e-07	6.93369e-06	-1.12747	0.0063826	0.0334615	-2.0396	3.57536e-05	0.000503641
YOL100W		chrXV	129237	132482	+	protein_coding	67	74	69	45	47	44	6.14825	6.14825	6.14825	6.14825	0.178728	0.313092	0.493786	0.340211	0.058493	0.139831	0.0754874	0.656504	0.790179	0.159743	0.350383	0.531437
YOL098C		chrXV	132725	135838	-	protein_coding	120	119	99	123	143	137	6.90472	6.90472	6.90472	6.90472	-0.248183	0.0278973	0.0952509	-0.284848	0.0126569	0.0437799	-0.238451	0.0315176	0.104579	-0.212345	0.0543304	0.150539
YOL097W-A		chrXV	136220	136405	+	protein_coding	8	6	9	14	16	11	2.55799	2.55799	2.55799	2.55799	-0.341368	0.313889	0.494754	-0.148069	0.633327	0.762591	0.18905	0.596985	0.743334	0.0779691	0.828556	0.908128
YOL097C	WRS1	chrXV	136527	137825	-	protein_coding	92	75	97	202	197	166	6.93469	6.93469	6.93469	6.93469	-0.605856	0.00010312	0.00159413	-0.532947	0.000452568	0.00355741	-0.728082	6.33929e-06	0.000155364	-0.393593	0.00610519	0.0311934
YOL096C		chrXV	138107	139045	-	protein_coding	21	20	19	16	16	11	4.31814	4.31814	4.31814	4.31814	-0.109155	0.601939	0.747495	0.215638	0.292186	0.450834	0.162316	0.397112	0.578928	0.201084	0.299049	0.481948
YOL095C		chrXV	139227	141347	-	protein_coding	30	22	34	14	17	24	4.39369	4.39369	4.39369	4.39369	0.124667	0.539502	0.698207	-0.131739	0.524132	0.67579	0.510158	0.0108928	0.0487909	0.244063	0.216468	0.390979
YOL094C		chrXV	141584	142555	-	protein_coding	34	23	27	32	31	39	4.66167	4.66167	4.66167	4.66167	-0.258165	0.229779	0.402129	0.226321	0.274895	0.432026	-0.0930959	0.642791	0.780069	0.199071	0.322767	0.505313
YOL093W		chrXV	142815	143696	+	protein_coding	13	7	16	32	23	30	3.94676	3.94676	3.94676	3.94676	-0.0217073	0.93504	0.971211	-0.146153	0.58771	0.726981	-0.232279	0.371793	0.555635	-0.111214	0.669463	0.803073
YOL092W		chrXV	144204	145130	+	protein_coding	94	98	80	163	165	125	6.71221	6.71221	6.71221	6.71221	-0.414133	0.000699006	0.00642263	-0.608569	5.1031e-06	9.43761e-05	-0.238718	0.0348205	0.112915	-0.324056	0.00556808	0.0292421
YOL091W	SPO21	chrXV	145334	147163	+	protein_coding	12	13	18	11	13	11	3.35362	3.35362	3.35362	3.35362	0.967223	0.00333074	0.0201723	-0.016782	0.95869	0.980319	1.05938	0.000508769	0.00520776	0.575659	0.0818336	0.198222
YOL090W	MSH2	chrXV	147382	150276	+	protein_coding	68	54	75	62	65	64	6.18898	6.18898	6.18898	6.18898	0.237994	0.0587178	0.158252	0.400947	0.00232617	0.0122914	0.158942	0.189012	0.360617	0.327127	0.00959973	0.0440462
YOL089C		chrXV	150398	153490	-	protein_coding	86	91	83	52	45	44	6.18039	6.18039	6.18039	6.18039	0.335812	0.00479211	0.0264818	0.19834	0.0838468	0.182627	0.369984	0.00154516	0.0119981	0.24306	0.0307704	0.100621
YOL088C		chrXV	153912	154745	-	protein_coding	52	49	60	75	68	68	5.65732	5.65732	5.65732	5.65732	-0.0960442	0.457435	0.629509	-0.530752	0.000296911	0.00252479	0.195063	0.130764	0.281473	0.00266026	0.983496	0.994524
YOL087C		chrXV	155287	158637	-	protein_coding	104	96	89	89	102	77	6.88384	6.88384	6.88384	6.88384	-0.263151	0.282275	0.461578	-0.515984	0.0408344	0.106025	-0.150249	0.529355	0.692738	-0.505026	0.0421127	0.126192
YOL086W-A		chrXV	159173	159445	+	protein_coding	26	30	31	12	15	14	4.35234	4.35234	4.35234	4.35234	-0.260381	0.355424	0.53491	-0.164882	0.550775	0.697171	-0.0550713	0.845945	0.912064	-0.0991934	0.731303	0.845126
YOL086C	ADH1	chrXV	159548	160594	-	protein_coding	965	925	927	4067	3924	3030	11.7574	11.7574	11.7574	11.7574	0.00937893	0.95082	0.978899	0.267206	0.0864306	0.186704	-0.095565	0.530804	0.693288	0.0537121	0.72404	0.840718
YOL085W-A		chrXV	161579	161791	+	protein_coding	4	5	3	4	4	2	1.51641	1.51641	1.51641	1.51641	1.01916	0.134662	0.279284	1.40979	0.0294334	0.0822689	-0.0101072	0.982127	0.989678	-0.706267	0.170633	0.330681
YOL084W		chrXV	162356	165331	+	protein_coding	50	58	35	7	10	8	5.72268	5.72268	5.72268	5.72268	1.7532	2.64346e-05	0.00054394	3.39399	2.65792e-11	3.02351e-09	1.70527	7.13718e-06	0.00016941	3.16439	2.5489e-11	3.13619e-09
YOL083W	ATG34	chrXV	165714	166952	+	protein_coding	11	14	11	5	5	5	4.12338	4.12338	4.12338	4.12338	0.777112	0.0115475	0.0507754	1.0985	0.000488202	0.00378615	0.778093	0.00554367	0.0303292	0.562269	0.0427636	0.127445
YOL082W	ATG19	chrXV	168727	169974	+	protein_coding	57	55	76	24	24	24	5.78373	5.78373	5.78373	5.78373	0.386803	0.0296393	0.0993305	0.608966	0.000986191	0.00631854	0.578624	0.00100771	0.00883062	0.712544	9.9304e-05	0.00115454
YOL081W	IRA2	chrXV	171070	180309	+	protein_coding	517	484	437	352	377	304	8.85424	8.85424	8.85424	8.85424	-0.243267	0.166564	0.324925	-0.393799	0.0290045	0.081541	-0.0890054	0.606653	0.751826	-0.253852	0.148623	0.3017
YOL080C		chrXV	180558	181427	-	protein_coding	5	4	7	51	45	45	4.42924	4.42924	4.42924	4.42924	-0.301223	0.439186	0.614208	0.126699	0.737013	0.836295	-0.561139	0.133746	0.286143	0.0217801	0.951907	0.979138
YOL078W		chrXV	181682	185212	+	protein_coding	59	49	59	41	38	52	5.79617	5.79617	5.79617	5.79617	0.396496	0.00943545	0.0437924	0.650082	7.1041e-05	0.000811185	0.186083	0.183293	0.353624	0.344662	0.0172697	0.067378
YOL077W-A		chrXV	185438	185644	+	protein_coding	11	19	20	32	41	29	5.2609	5.2609	5.2609	5.2609	0.985889	2.43547e-06	7.64763e-05	1.11344	2.80496e-07	7.97695e-06	1.09897	3.43831e-07	1.34608e-05	1.25243	2.97912e-08	1.2473e-06
YOL077C		chrXV	185848	186723	-	protein_coding	19	16	17	187	196	154	6.33287	6.33287	6.33287	6.33287	-0.576832	0.0433781	0.129469	-0.547098	0.0546024	0.132848	-0.600289	0.033139	0.108965	-0.428594	0.12168	0.261724
YOL076W	MDM20	chrXV	187024	189414	+	protein_coding	90	99	81	79	75	84	6.31937	6.31937	6.31937	6.31937	0.00160732	0.992057	0.995508	-0.0437554	0.787136	0.868047	-0.0526096	0.739882	0.846281	0.250906	0.119789	0.259694
YOL075C		chrXV	189658	193542	-	protein_coding	47	50	55	56	58	63	6.10185	6.10185	6.10185	6.10185	0.282285	0.0142924	0.0589148	0.49115	7.76421e-05	0.000865257	0.281192	0.0122487	0.0533196	0.482716	7.43531e-05	0.000909279
YOL073C		chrXV	193832	194800	-	protein_coding	33	35	30	26	31	17	5.15603	5.15603	5.15603	5.15603	-0.014359	0.943958	0.974993	-0.0965748	0.638148	0.766413	0.0230245	0.906911	0.95042	0.0607314	0.759153	0.864517
YOL072W	THP1	chrXV	194970	196337	+	protein_coding	38	35	42	28	30	30	4.89948	4.89948	4.89948	4.89948	0.24422	0.145616	0.295995	0.562085	0.00137007	0.00818751	0.159888	0.297072	0.481076	0.317794	0.0436769	0.129463
YOL071W	EMI5	chrXV	196507	196995	+	protein_coding	14	15	11	8	11	6	3.76598	3.76598	3.76598	3.76598	0.231677	0.333323	0.513404	0.320945	0.176869	0.314556	0.0942029	0.67152	0.801861	0.721054	0.00202049	0.0132313
YOL070C		chrXV	197220	198725	-	protein_coding	37	35	40	36	34	50	5.50615	5.50615	5.50615	5.50615	0.511831	0.00168241	0.0121476	0.532432	0.00118334	0.00728739	0.573768	0.00034607	0.00384246	0.341554	0.024822	0.0867547
YOL069W		chrXV	198942	200297	+	protein_coding	44	47	49	22	25	23	5.26608	5.26608	5.26608	5.26608	0.39094	0.00194551	0.0135348	0.423855	0.000748041	0.00516709	0.63997	1.59382e-06	4.81468e-05	0.526691	3.83043e-05	0.000535815
YOL068C		chrXV	200368	201879	-	protein_coding	116	118	113	91	86	88	6.57272	6.57272	6.57272	6.57272	0.00632016	0.942903	0.974587	0.0364382	0.680125	0.800589	0.0409899	0.633889	0.772532	-0.0748266	0.38995	0.570218
YOL067C		chrXV	201985	202518	-	protein_coding	25	17	30	21	22	23	4.62236	4.62236	4.62236	4.62236	0.300462	0.124069	0.265347	0.0432021	0.823969	0.893794	0.0579876	0.748881	0.851263	-0.0969587	0.599844	0.755318
YOL066C	RIB2	chrXV	202696	204471	-	protein_coding	30	31	33	32	30	27	5.06536	5.06536	5.06536	5.06536	0.185509	0.337978	0.517376	1.07497	1.58472e-06	3.53861e-05	-0.0890368	0.614773	0.758279	0.561701	0.0026792	0.0164489
YOL065C		chrXV	204731	205885	-	protein_coding	14	14	16	13	14	12	4.22685	4.22685	4.22685	4.22685	-0.0680146	0.725973	0.835394	0.271906	0.154191	0.285333	0.200891	0.260466	0.443724	0.357532	0.050152	0.142958
YOL064C	MET22	chrXV	206103	207176	-	protein_coding	1466	1227	1295	58	55	59	8.52197	8.52197	8.52197	8.52197	0.776156	2.87187e-05	0.000579081	1.23167	8.12543e-09	4.11666e-07	0.31509	0.0508794	0.147257	0.0195768	0.901536	0.954074
YOL063C	CRT10	chrXV	207392	210265	-	protein_coding	147	136	139	57	48	57	6.4811	6.4811	6.4811	6.4811	0.000610176	0.995248	0.99773	0.225624	0.0326415	0.0896074	0.0486229	0.622794	0.764419	0.110418	0.269481	0.450554
YOL062C	APM4	chrXV	210520	211995	-	protein_coding	100	92	81	59	56	51	6.07254	6.07254	6.07254	6.07254	-0.155215	0.151218	0.303753	-0.168201	0.121212	0.23921	-0.203076	0.054423	0.153397	-0.235993	0.0280265	0.0947384
YOL061W		chrXV	212244	213734	+	protein_coding	56	69	64	107	118	114	6.31206	6.31206	6.31206	6.31206	-0.410037	0.0221966	0.080568	-0.382739	0.0319479	0.0881931	-0.517502	0.00404574	0.024194	-0.382675	0.0288426	0.0966324
YOL060C		chrXV	214017	216137	-	protein_coding	85	83	116	69	67	59	6.55566	6.55566	6.55566	6.55566	0.106431	0.464659	0.63611	-0.0971743	0.506336	0.658903	0.0686806	0.626595	0.76775	-0.0724825	0.609951	0.764125
YOL059W	GPD2	chrXV	217126	218448	+	protein_coding	272	219	255	202	179	180	7.85223	7.85223	7.85223	7.85223	0.954175	7.00007e-08	3.98146e-06	1.17575	9.25692e-10	6.27078e-08	0.7807	1.50437e-06	4.58074e-05	0.77591	1.69721e-06	3.81809e-05
YOL058W	ARG1	chrXV	219211	220473	+	protein_coding	2677	2301	2328	28	27	29	9.73208	9.73208	9.73208	9.73208	1.42596	6.75677e-06	0.000177115	0.194418	0.477094	0.632593	2.26504	1.22358e-09	1.11772e-07	1.57603	1.34598e-06	3.0973e-05
YOL057W		chrXV	220767	222902	+	protein_coding	80	89	66	83	72	74	6.41178	6.41178	6.41178	6.41178	0.0979472	0.351849	0.531388	0.18246	0.087888	0.189107	0.148557	0.149973	0.309547	0.191687	0.0669625	0.172892
YOL056W		chrXV	223268	224179	+	protein_coding	19	23	20	27	29	19	4.54685	4.54685	4.54685	4.54685	0.164133	0.426736	0.603941	0.0766887	0.710605	0.819792	-0.0411211	0.83143	0.903188	0.0540587	0.780624	0.876013
YOL055C		chrXV	224420	226075	-	protein_coding	23	20	24	17	13	20	4.37829	4.37829	4.37829	4.37829	0.198154	0.229337	0.401513	0.533226	0.00194569	0.0106407	0.394002	0.0134475	0.0568448	0.544371	0.00104628	0.007885
YOL054W		chrXV	228614	229834	+	protein_coding	12	11	12	20	22	23	4.04477	4.04477	4.04477	4.04477	1.09588	0.00076033	0.00681133	0.779193	0.0139492	0.0470099	0.324235	0.22716	0.405091	0.162591	0.549663	0.713916
YOL053W		chrXV	230085	231272	+	protein_coding	44	47	43	14	14	17	4.72312	4.72312	4.72312	4.72312	0.363688	0.0998992	0.228487	0.462652	0.0368042	0.0982696	0.239027	0.244851	0.425474	0.141408	0.494226	0.666001
YOL052C-A	DDR2	chrXV	231570	231755	-	protein_coding	38	37	65	6	9	10	4.78746	4.78746	4.78746	4.78746	0.130803	0.805996	0.892651	1.59644	0.00245198	0.0127991	0.301238	0.532008	0.694409	1.14731	0.019321	0.0731699
YOL052C		chrXV	232446	233636	-	protein_coding	41	37	40	58	63	70	5.18181	5.18181	5.18181	5.18181	-0.372405	0.0147628	0.0603832	-0.268047	0.070855	0.161742	-0.438507	0.00310309	0.0200305	-0.404302	0.00632485	0.0320172
YOL051W	GAL11	chrXV	234940	238185	+	protein_coding	110	95	85	95	89	101	6.65729	6.65729	6.65729	6.65729	0.450273	0.000765774	0.00683978	0.319126	0.0130824	0.04484	0.117586	0.326908	0.512462	0.0745395	0.534091	0.701074
YOL049W	GSH2	chrXV	238619	240094	+	protein_coding	73	75	85	75	67	77	6.10387	6.10387	6.10387	6.10387	-0.0157045	0.982699	0.992319	-0.246567	0.0189264	0.0594618	-0.199323	0.0470223	0.139585	-0.170573	0.088087	0.208593
YOL048C		chrXV	240204	241310	-	protein_coding	61	87	63	21	25	15	5.77134	5.77134	5.77134	5.77134	0.351362	0.237337	0.410708	0.0683629	0.817628	0.889237	0.422861	0.142605	0.298426	0.0832934	0.772638	0.872165
YOL047C		chrXV	241614	242747	-	protein_coding	0	3	1	1	2	1	3.0909	3.0909	3.0909	3.0909	3.21618	2.08389e-08	1.38925e-06	3.01532	1.01066e-07	3.32965e-06	3.05458	3.11615e-08	1.78927e-06	2.74872	4.32791e-07	1.25447e-05
YOL045W		chrXV	243497	246802	+	protein_coding	117	128	116	86	84	96	6.80336	6.80336	6.80336	6.80336	0.239957	0.0349447	0.111472	0.0507042	0.646365	0.773033	0.0838036	0.438006	0.615556	-0.0408528	0.70593	0.828993
YOL044W	PEX15	chrXV	247150	248301	+	protein_coding	28	27	22	7	13	14	4.36801	4.36801	4.36801	4.36801	0.394576	0.0382514	0.11914	0.384706	0.0422694	0.108536	0.206811	0.232644	0.411663	0.417009	0.0199765	0.0746209
YOL043C	NTG2	chrXV	248392	249534	-	protein_coding	21	19	24	9	11	12	3.92345	3.92345	3.92345	3.92345	0.351219	0.119335	0.25849	0.843035	0.000348027	0.00287265	-0.00878554	0.962941	0.980505	0.170576	0.37096	0.551954
YOL042W		chrXV	249825	250916	+	protein_coding	51	53	48	27	38	30	5.32522	5.32522	5.32522	5.32522	0.0952473	0.505282	0.669379	-0.240314	0.0702383	0.160465	0.23398	0.0621401	0.168303	-0.00861273	0.944611	0.974014
YOL041C		chrXV	251267	252646	-	protein_coding	52	45	57	157	142	134	6.38554	6.38554	6.38554	6.38554	-0.386628	0.126971	0.26915	-0.135703	0.583016	0.723919	-0.412641	0.0966841	0.228771	-0.145121	0.550746	0.714825
YOL040C	RPS15	chrXV	253149	253577	-	protein_coding	666	538	649	1040	871	1215	9.34732	9.34732	9.34732	9.34732	-0.749921	0.00508423	0.027715	-0.644023	0.0143678	0.0480347	-0.673145	0.0107341	0.0482595	-0.437306	0.086948	0.206952
YOL039W	RPP2A	chrXV	254297	254617	+	protein_coding	305	240	286	582	498	681	8.3078	8.3078	8.3078	8.3078	-0.84106	0.000305521	0.00358363	-0.793122	0.000576076	0.00427203	-0.716916	0.00149271	0.0117758	-0.436138	0.0415811	0.124971
YOL038W		chrXV	255337	256101	+	protein_coding	63	67	74	135	137	132	6.44137	6.44137	6.44137	6.44137	0.0742259	0.481726	0.649737	0.106112	0.316195	0.47762	0.0781142	0.452102	0.627758	0.0676563	0.516478	0.685567
YOL038C-A		chrXV	254926	255021	-	protein_coding	6	7	9	7	9	5	3.14267	3.14267	3.14267	3.14267	0.470904	0.178302	0.341481	-0.152411	0.676309	0.797627	0.398117	0.254228	0.437689	-0.312717	0.407865	0.587159
YOL036W		chrXV	256745	259030	+	protein_coding	174	138	164	86	78	95	6.7847	6.7847	6.7847	6.7847	0.0598707	0.588669	0.739239	0.290873	0.0119801	0.0421645	0.154248	0.159207	0.322425	0.317217	0.00579051	0.0300697
YOL034W		chrXV	259923	263204	+	protein_coding	38	39	42	26	24	31	5.38774	5.38774	5.38774	5.38774	0.504632	0.00907453	0.042477	0.693065	0.00056208	0.00420047	0.704634	0.000296871	0.00342224	0.792874	7.48622e-05	0.000912126
YOL033W	MSE1	chrXV	263475	265085	+	protein_coding	23	26	19	17	15	17	4.68965	4.68965	4.68965	4.68965	0.104573	0.508821	0.672738	0.00259729	0.986883	0.992336	0.335638	0.0322525	0.106432	0.370325	0.0198847	0.0745091
YOL032W		chrXV	265429	266169	+	protein_coding	18	18	15	19	18	6	4.1949	4.1949	4.1949	4.1949	0.529912	0.126654	0.268967	0.776566	0.0246472	0.071648	0.0989988	0.735184	0.843147	0.404137	0.170451	0.330505
YOL031C	SIL1	chrXV	266264	267529	-	protein_coding	36	32	31	58	47	47	5.52118	5.52118	5.52118	5.52118	-0.116446	0.340219	0.519329	-0.344801	0.00796166	0.0311204	0.0778241	0.506496	0.675889	-0.0497309	0.67374	0.806022
YOL030W		chrXV	268187	269641	+	protein_coding	96	91	98	250	215	174	7.54585	7.54585	7.54585	7.54585	0.00943758	0.933441	0.970296	-0.102596	0.367896	0.529493	0.102436	0.363766	0.548013	0.075224	0.504172	0.67398
YOL029C		chrXV	269815	270420	-	protein_coding	27	18	25	20	23	25	4.2679	4.2679	4.2679	4.2679	0.0233893	0.882534	0.939904	0.0503676	0.749781	0.843374	-0.023517	0.876066	0.931535	0.255957	0.0955462	0.220709
YOL028C		chrXV	270633	271370	-	protein_coding	27	20	29	28	24	34	4.67612	4.67612	4.67612	4.67612	0.0426449	0.829072	0.908483	0.47559	0.0179668	0.0570115	0.104365	0.568936	0.72289	0.132619	0.473385	0.649724
YOL027C	MDM38	chrXV	272003	273724	-	protein_coding	314	285	251	130	118	125	7.37963	7.37963	7.37963	7.37963	0.0593346	0.680075	0.804271	0.370908	0.0136188	0.0461278	0.158141	0.267785	0.451793	0.498279	0.00122728	0.00884164
YOL026C	MIM1	chrXV	274012	274353	-	protein_coding	19	17	19	22	22	18	4.25814	4.25814	4.25814	4.25814	0.145774	0.428578	0.604451	-0.212056	0.263634	0.419465	0.547254	0.00359075	0.022347	0.357777	0.0525666	0.14775
YOL025W	LAG2	chrXV	274957	276939	+	protein_coding	68	63	63	18	16	20	5.33785	5.33785	5.33785	5.33785	0.64685	0.00010262	0.00159048	0.409588	0.0089204	0.0338686	0.383406	0.00817312	0.040258	0.31637	0.0281225	0.0949453
YOL023W		chrXV	278056	280086	+	protein_coding	23	22	22	22	25	28	5.03823	5.03823	5.03823	5.03823	0.255665	0.0791174	0.19564	0.152925	0.288357	0.446802	0.260132	0.0617426	0.167528	0.153489	0.266601	0.447477
YOL022C		chrXV	280272	281498	-	protein_coding	21	22	18	92	95	75	5.60132	5.60132	5.60132	5.60132	-0.32524	0.110824	0.246189	-0.413892	0.0453246	0.114431	-0.328616	0.0973934	0.229942	-0.134804	0.488617	0.661548
YOL021C	DIS3	chrXV	282421	285426	-	protein_coding	93	85	92	185	178	186	6.85427	6.85427	6.85427	6.85427	-0.0878648	0.587251	0.738535	-0.106801	0.510959	0.663059	-0.260991	0.106975	0.244486	-0.200073	0.213849	0.387992
YOL020W	TAT2	chrXV	286172	287950	+	protein_coding	43	51	56	167	174	189	6.72949	6.72949	6.72949	6.72949	-0.725365	3.08448e-06	9.2685e-05	-1.28494	4.89224e-11	5.17462e-09	-0.681186	6.48428e-06	0.0001564	-1.26103	4.97576e-11	5.08945e-09
YOL019W	YOL019W	chrXV	288898	290553	+	protein_coding	84	98	90	80	64	88	6.20473	6.20473	6.20473	6.20473	-0.623744	0.00033874	0.00385429	-1.30077	3.81747e-09	2.19195e-07	-0.559336	0.000875235	0.00798304	-1.31569	2.14403e-09	1.38993e-07
YOL018C		chrXV	290881	292074	-	protein_coding	27	27	27	26	23	26	4.79499	4.79499	4.79499	4.79499	0.502526	0.000839308	0.00736563	0.424457	0.00458012	0.020379	0.258947	0.0514368	0.148128	0.291073	0.0308418	0.100689
YOL017W		chrXV	292529	294673	+	protein_coding	23	17	28	13	13	12	3.94359	3.94359	3.94359	3.94359	0.958701	0.000469205	0.00487421	1.38367	1.86817e-06	4.03699e-05	0.620233	0.0077539	0.0387258	0.952903	0.000116562	0.00131601
YOL016C		chrXV	294777	296120	-	protein_coding	141	125	124	92	134	54	6.5376	6.5376	6.5376	6.5376	-0.992564	0.00131528	0.0102933	-1.37648	3.66361e-05	0.00047706	-1.33684	1.99178e-05	0.000402967	-1.64912	9.45056e-07	2.27887e-05
YOL015W		chrXV	297078	298838	+	protein_coding	11	11	10	13	9	11	3.52027	3.52027	3.52027	3.52027	0.107323	0.680753	0.804914	-1.21313	0.000244119	0.002174	-0.415462	0.07581	0.193096	-1.65053	2.62498e-07	8.24271e-06
YOL014W		chrXV	299693	300067	+	protein_coding	6	6	6	19	38	15	3.6665	3.6665	3.6665	3.6665	-1.39433	0.000449355	0.00472803	-1.4138	0.000378118	0.00307233	-1.95781	3.5095e-07	1.36508e-05	-2.21704	7.16344e-08	2.66595e-06
YOL013C	HRD1	chrXV	301380	303035	-	protein_coding	52	48	43	62	55	50	6.00888	6.00888	6.00888	6.00888	-0.0139791	0.937279	0.971789	-0.203881	0.258644	0.413779	0.107819	0.531686	0.69414	-0.0581182	0.737671	0.84923
YOL012C	HTZ1	chrXV	303579	303983	-	protein_coding	20	17	23	40	32	37	4.9375	4.9375	4.9375	4.9375	0.073464	0.642137	0.776463	0.0512334	0.745415	0.841908	0.207699	0.176037	0.343916	-0.0132638	0.931177	0.967591
YOL011W		chrXV	305349	307409	+	protein_coding	259	249	229	291	274	246	7.38527	7.38527	7.38527	7.38527	-1.20611	2.32384e-12	4.81928e-10	-1.17788	4.32545e-12	6.20907e-10	-1.51174	4.03283e-15	2.70155e-12	-1.54868	2.37066e-15	1.12619e-12
YOL010W		chrXV	307938	309041	+	protein_coding	18	13	18	48	51	61	4.93416	4.93416	4.93416	4.93416	0.0971782	0.825741	0.905656	0.253616	0.564074	0.708875	-0.0542763	0.900061	0.94631	0.312766	0.469436	0.646466
YOL009C		chrXV	309324	310139	-	protein_coding	12	14	13	13	9	8	3.5185	3.5185	3.5185	3.5185	0.458354	0.0746914	0.18818	0.156106	0.542661	0.690358	-0.101139	0.657342	0.790568	-0.0614163	0.789992	0.882828
YOL008W		chrXV	310312	310935	+	protein_coding	16	19	13	17	17	21	3.92447	3.92447	3.92447	3.92447	-0.0858367	0.752643	0.852769	0.135348	0.543304	0.690614	0.210636	0.302983	0.486467	-0.0659319	0.753665	0.860903
YOL007C		chrXV	311342	312367	-	protein_coding	53	42	62	73	63	75	5.81785	5.81785	5.81785	5.81785	-0.259023	0.189799	0.355703	-0.442786	0.0302575	0.0841819	-0.343851	0.0789311	0.198862	-0.569872	0.00584867	0.0302675
YOL006C	TOP1	chrXV	313078	315387	-	protein_coding	61	55	74	72	76	96	6.28438	6.28438	6.28438	6.28438	0.125135	0.524381	0.685344	0.406897	0.0430034	0.109859	0.211856	0.269101	0.452681	0.449374	0.0233373	0.0831565
YOL005C	RPB11	chrXV	315813	316175	-	protein_coding	20	22	24	57	57	65	5.08592	5.08592	5.08592	5.08592	-0.185148	0.18951	0.355383	-0.126398	0.365576	0.527287	0.0857655	0.523017	0.688186	-0.188948	0.173069	0.333898
YOL004W	SIN3	chrXV	316938	321548	+	protein_coding	270	231	256	283	256	267	8.16135	8.16135	8.16135	8.16135	-0.0916458	0.412302	0.591011	-0.203498	0.0748672	0.168047	-0.0789503	0.476838	0.650508	-0.300064	0.0103386	0.0462293
YOL003C		chrXV	321858	322994	-	protein_coding	32	25	21	26	25	27	5.02655	5.02655	5.02655	5.02655	0.117091	0.479345	0.64754	0.0495103	0.763927	0.852753	-0.0452233	0.771972	0.864935	-0.236031	0.142364	0.293274
YOL002C	IZH2	chrXV	323411	324364	-	protein_coding	32	42	36	203	178	101	6.07551	6.07551	6.07551	6.07551	-1.52149	7.80129e-07	2.97683e-05	-1.8768	2.23253e-08	9.4788e-07	-1.06151	0.000115077	0.00163632	-1.30294	9.12374e-06	0.000154514
YOL001W	PHO80	chrXV	325249	326130	+	protein_coding	41	38	37	29	26	26	4.5762	4.5762	4.5762	4.5762	0.0679143	0.746796	0.849515	0.00817926	0.969019	0.984597	-0.0491085	0.799547	0.883355	-0.0268745	0.890471	0.946518
YNR076W		chrXIV	781918	782280	+	protein_coding	1	2	1	7	5	3	1.15144	1.15144	1.15144	1.15144	-0.799344	0.239138	0.412167	-1.28401	0.0782623	0.173919	0.0915371	0.869101	0.926744	-1.19192	0.0869932	0.206978
YNR075W		chrXIV	779916	781040	+	protein_coding	14	13	18	63	54	40	4.48567	4.48567	4.48567	4.48567	-0.710061	0.00403072	0.0232325	-1.22828	1.39699e-05	0.000218197	-0.566068	0.0135285	0.056918	-1.19995	1.05898e-05	0.000174921
YNR074C	AIF1	chrXIV	777602	778738	-	protein_coding	70	83	71	26	31	23	5.12749	5.12749	5.12749	5.12749	0.304117	0.0499878	0.141824	-0.216315	0.171679	0.307686	-0.0236939	0.868939	0.926735	-0.418903	0.00797848	0.0384538
YNR073C		chrXIV	774792	776300	-	protein_coding	1	1	1	1	1	1	0.981418	0.981418	0.981418	0.981418	0.709017	0.293629	0.473846	-0.344051	0.653637	0.779271	0.215768	0.703852	0.823345	-0.200029	0.74196	0.852053
YNR071C		chrXIV	770440	771468	-	protein_coding	4	5	5	4	5	4	1.78609	1.78609	1.78609	1.78609	0.0439549	0.928752	0.967481	-0.477263	0.362277	0.524284	1.86284	0.00138586	0.0112256	1.55326	0.00944553	0.0436711
YNR070W		chrXIV	765375	769376	+	protein_coding	10	15	12	1	4	3	3.41183	3.41183	3.41183	3.41183	0.245944	0.4172	0.596043	0.771529	0.0101942	0.0373395	0.92421	0.00165046	0.0125348	0.889744	0.00269795	0.0165052
YNR069C		chrXIV	761123	762592	-	protein_coding	151	171	154	14	13	11	5.75749	5.75749	5.75749	5.75749	0.151148	0.56794	0.72376	0.207901	0.429155	0.587506	0.233891	0.332901	0.518218	0.148477	0.543671	0.708866
YNR068C		chrXIV	760067	760885	-	protein_coding	73	85	76	6	5	5	4.66109	4.66109	4.66109	4.66109	0.384558	0.117881	0.256087	0.561108	0.0220862	0.0662805	0.433177	0.0594077	0.16273	0.699087	0.00329361	0.0192975
YNR067C	DSE4	chrXIV	755746	759099	-	protein_coding	346	267	347	212	196	169	7.73307	7.73307	7.73307	7.73307	-0.583491	0.0405612	0.1234	-1.28818	6.42852e-05	0.000743907	-0.737492	0.0104854	0.0476464	-1.25685	7.42592e-05	0.000909279
YNR066C		chrXIV	753725	755035	-	protein_coding	73	68	58	21	18	20	5.4056	5.4056	5.4056	5.4056	0.164088	0.375326	0.555162	-0.201568	0.286076	0.44418	0.181166	0.312619	0.49691	0.0710427	0.694294	0.820604
YNR065C	YNR065C	chrXIV	750350	753700	-	protein_coding	184	170	155	48	40	42	6.36778	6.36778	6.36778	6.36778	0.140746	0.370327	0.549974	-0.0119929	0.939204	0.968786	0.192084	0.208556	0.38452	0.0839672	0.582356	0.74041
YNR064C		chrXIV	749136	750008	-	protein_coding	0	1	2	1	1	0	1.11714	1.11714	1.11714	1.11714	0.11371	0.886099	0.942037	1.5105	0.0113447	0.0405259	0.160342	0.785291	0.873205	1.25855	0.0212637	0.0780052
YNR063W		chrXIV	746943	748766	+	protein_coding	12	12	16	17	18	22	4.06026	4.06026	4.06026	4.06026	0.484385	0.0584431	0.158006	0.423469	0.0958994	0.201793	0.660627	0.0101478	0.0466078	0.342275	0.179538	0.343086
YNR061C		chrXIV	742881	743540	-	protein_coding	61	52	50	109	116	77	5.95218	5.95218	5.95218	5.95218	-0.34812	0.019524	0.0731118	-0.505296	0.00124097	0.00757266	-0.151752	0.278309	0.461222	-0.111137	0.427381	0.607194
YNR060W		chrXIV	739951	742110	+	protein_coding	2	4	9	12	24	25	4.07168	4.07168	4.07168	4.07168	0.729777	0.0160037	0.0636453	0.662875	0.0282189	0.079687	0.960177	0.00170903	0.0128636	0.610529	0.0416099	0.124995
YNR059W		chrXIV	736803	738545	+	protein_coding	60	65	55	28	27	29	5.39185	5.39185	5.39185	5.39185	-0.0488026	0.726068	0.835394	-0.369999	0.013309	0.0452441	-0.217668	0.105882	0.242722	-0.476972	0.00118562	0.00863299
YNR058W		chrXIV	734291	735733	+	protein_coding	128	122	170	6	4	8	5.14086	5.14086	5.14086	5.14086	0.710894	0.00433143	0.0244986	0.729661	0.00337696	0.0162617	1.10514	1.53748e-05	0.000325349	1.23522	2.86369e-06	5.73594e-05
YNR057C		chrXIV	733356	734069	-	protein_coding	26	27	30	4	4	4	3.60825	3.60825	3.60825	3.60825	0.123733	0.726428	0.835649	0.329214	0.34228	0.504596	0.135909	0.685503	0.811009	0.53225	0.112583	0.248722
YNR056C		chrXIV	731618	733303	-	protein_coding	19	23	29	1	1	1	2.73346	2.73346	2.73346	2.73346	0.650763	0.195407	0.362606	0.35656	0.541974	0.689941	0.956029	0.0478801	0.141557	-0.10614	0.847136	0.918924
YNR055C		chrXIV	728426	730186	-	protein_coding	98	112	102	80	81	75	6.4136	6.4136	6.4136	6.4136	-0.529285	0.000724892	0.00656213	-0.609536	0.000150886	0.00147917	-0.423359	0.00420587	0.0249341	-0.395859	0.00717864	0.0354174
YNR054C	ESF2	chrXIV	723356	724306	-	protein_coding	5	6	6	25	28	32	4.01637	4.01637	4.01637	4.01637	-0.138384	0.67404	0.799485	0.0237414	0.941789	0.969862	-0.207409	0.512033	0.679742	0.293295	0.348532	0.529821
YNR053C	NOG2	chrXIV	721120	723112	-	protein_coding	83	63	98	235	204	254	6.96501	6.96501	6.96501	6.96501	0.0303275	0.94157	0.973863	0.226752	0.584292	0.724239	-0.30062	0.462805	0.637626	0.0668877	0.869482	0.932565
YNR052C	POP2	chrXIV	719346	720647	-	protein_coding	70	59	64	53	50	47	5.81031	5.81031	5.81031	5.81031	-0.260973	0.0338907	0.109081	-0.176341	0.142011	0.269409	0.026301	0.818048	0.895101	0.0833252	0.46976	0.646765
YNR051C		chrXIV	716780	718327	-	protein_coding	60	54	74	130	124	133	6.51268	6.51268	6.51268	6.51268	-0.35137	0.00818746	0.0390524	-0.105347	0.400613	0.561057	-0.310352	0.0157848	0.0639559	-0.0423869	0.729297	0.843617
YNR050C	LYS9	chrXIV	714048	715388	-	protein_coding	324	410	240	115	144	104	7.06518	7.06518	7.06518	7.06518	-0.725209	0.00117847	0.00952413	-0.459429	0.028928	0.0813844	-0.474019	0.0219859	0.0814208	-0.105809	0.59243	0.748954
YNR049C		chrXIV	713023	713655	-	protein_coding	27	24	28	13	15	17	4.35784	4.35784	4.35784	4.35784	0.0247071	0.87682	0.936631	0.534011	0.00141525	0.0083959	0.0777639	0.595395	0.742427	0.289028	0.0550714	0.151887
YNR048W	YNR048W	chrXIV	711630	712811	+	protein_coding	30	28	26	30	26	25	4.85323	4.85323	4.85323	4.85323	-0.0350383	0.814396	0.898444	0.0556225	0.707813	0.818137	0.010696	0.939849	0.968046	0.108393	0.449097	0.627196
YNR047W		chrXIV	708523	711204	+	protein_coding	200	198	174	99	95	90	7.25461	7.25461	7.25461	7.25461	0.00849981	0.956217	0.981115	-0.209117	0.184561	0.32362	0.0315862	0.836556	0.90649	-0.298008	0.0603928	0.161682
YNR046W		chrXIV	707788	708195	+	protein_coding	19	20	21	59	73	74	5.19544	5.19544	5.19544	5.19544	-0.347079	0.0934943	0.219159	-0.278873	0.173707	0.310488	-0.510249	0.013742	0.0576152	-0.361767	0.074311	0.185907
YNR045W		chrXIV	706139	707608	+	protein_coding	36	31	32	22	25	16	5.15343	5.15343	5.15343	5.15343	0.26877	0.218154	0.390631	0.308249	0.158189	0.291035	0.0573709	0.778674	0.869587	-0.0992189	0.631602	0.778877
YNR044W	AGA1	chrXIV	703699	705876	+	protein_coding	16	43	18	9	12	9	4.48521	4.48521	4.48521	4.48521	-2.01623	0.00020627	0.00272124	-2.75865	1.04953e-05	0.000174797	-2.30358	1.64901e-05	0.000345903	-2.51543	8.37635e-06	0.000145118
YNR043W	MVD1	chrXIV	701895	703085	+	protein_coding	71	61	63	144	125	125	6.60161	6.60161	6.60161	6.60161	-0.0875039	0.548477	0.705369	-0.20402	0.167846	0.302525	-0.0978202	0.495217	0.66729	-0.175117	0.2282	0.403907
YNR041C		chrXIV	700541	701659	-	protein_coding	31	30	26	27	39	34	4.86312	4.86312	4.86312	4.86312	0.239602	0.0983794	0.226558	0.267383	0.0554334	0.134112	0.0404591	0.755326	0.855345	0.154151	0.24202	0.418928
YNR040W		chrXIV	699690	700460	+	protein_coding	10	8	8	9	10	13	3.78114	3.78114	3.78114	3.78114	0.0178554	0.950889	0.978899	0.666988	0.0202607	0.0623543	0.369707	0.163276	0.327366	0.726806	0.00814869	0.038929
YNR039C		chrXIV	697614	699431	-	protein_coding	74	66	77	67	54	53	5.89351	5.89351	5.89351	5.89351	0.148843	0.256221	0.431616	0.104067	0.425945	0.585238	-0.00637258	0.959426	0.978403	0.0423149	0.737157	0.849124
YNR038W		chrXIV	695595	697484	+	protein_coding	44	41	34	156	142	145	6.11738	6.11738	6.11738	6.11738	0.00780227	0.971123	0.987512	-0.0874543	0.686389	0.804479	-0.113816	0.587246	0.736992	-0.0699276	0.739706	0.850598
YNR037C		chrXIV	695052	695327	-	protein_coding	13	16	19	14	11	10	3.93108	3.93108	3.93108	3.93108	-0.0213629	0.927023	0.967205	0.327477	0.152399	0.282886	-0.175729	0.397637	0.57935	-0.00317806	0.98777	0.995364
YNR036C		chrXIV	694361	694822	-	protein_coding	43	46	46	48	55	53	5.72406	5.72406	5.72406	5.72406	-0.0268238	0.810919	0.89621	-0.049762	0.658006	0.782713	-0.126765	0.245502	0.42606	-0.0015788	0.988361	0.995627
YNR035C	ARC35	chrXIV	693019	694047	-	protein_coding	79	76	75	93	88	94	6.47681	6.47681	6.47681	6.47681	-0.0318572	0.750456	0.852096	-0.14351	0.15925	0.292273	0.0586227	0.54868	0.708046	0.0342428	0.726815	0.842362
YNR034W-A		chrXIV	692561	692857	+	protein_coding	22	97	15	30	59	9	5.17437	5.17437	5.17437	5.17437	-2.75913	0.00142154	0.010835	-3.74677	0.00014588	0.00144419	-2.69744	0.00123667	0.0102839	-3.23714	0.000324809	0.00307905
YNR034W		chrXIV	690321	691286	+	protein_coding	43	39	34	17	24	13	4.70005	4.70005	4.70005	4.70005	0.120923	0.607996	0.752071	0.11983	0.608401	0.742821	0.056966	0.789387	0.876629	0.00131791	0.995141	0.998121
YNR033W		chrXIV	687635	689998	+	protein_coding	45	49	40	61	55	62	5.86758	5.86758	5.86758	5.86758	-0.144448	0.306613	0.487371	-0.123225	0.381104	0.541776	-0.0731447	0.588724	0.738385	-0.100794	0.460269	0.638105
YNR032W		chrXIV	686010	687116	+	protein_coding	55	65	61	24	24	28	5.42451	5.42451	5.42451	5.42451	0.257482	0.0245891	0.086644	0.335417	0.00440809	0.0197447	0.411786	0.000261232	0.00308818	0.077885	0.452669	0.630463
YNR032C-A		chrXIV	687243	687464	-	protein_coding	7	14	11	14	19	19	3.9954	3.9954	3.9954	3.9954	0.350595	0.0914241	0.216155	0.035491	0.863783	0.92107	0.223301	0.270704	0.454364	0.12734	0.535101	0.701474
YNR031C		chrXIV	680694	685433	-	protein_coding	133	110	122	105	104	107	7.09381	7.09381	7.09381	7.09381	0.0579845	0.677855	0.803063	-0.0899696	0.521288	0.673564	-0.0968383	0.482434	0.655384	-0.32947	0.0223795	0.0805634
YNR030W	ALG12	chrXIV	678799	680454	+	protein_coding	45	54	52	78	76	78	6.37502	6.37502	6.37502	6.37502	-0.117621	0.460334	0.631948	0.0766098	0.628325	0.758552	-0.0618945	0.68732	0.811724	0.103672	0.501661	0.672863
YNR029C		chrXIV	677199	678488	-	protein_coding	14	11	14	40	31	37	4.58278	4.58278	4.58278	4.58278	0.26427	0.24883	0.422352	0.0633987	0.783075	0.865156	0.416975	0.0636689	0.171366	0.10133	0.650862	0.791458
YNR028W		chrXIV	676177	677103	+	protein_coding	29	27	33	62	57	57	5.6565	5.6565	5.6565	5.6565	-0.379545	0.00438227	0.0247617	-0.0257783	0.833237	0.900282	0.0439093	0.716375	0.831062	0.133231	0.276017	0.457549
YNR027W		chrXIV	674923	675876	+	protein_coding	35	35	36	32	20	27	4.71474	4.71474	4.71474	4.71474	0.241662	0.215239	0.387445	0.609382	0.00255069	0.0131339	0.164985	0.357204	0.541782	0.363907	0.0479068	0.138329
YNR026C	SEC12	chrXIV	673274	674689	-	protein_coding	25	20	27	31	32	38	4.8062	4.8062	4.8062	4.8062	0.152064	0.387139	0.56707	0.176115	0.317481	0.478644	-0.0320406	0.844986	0.9118	0.217536	0.189652	0.355428
YNR025C		chrXIV	672702	673061	-	protein_coding	5	4	4	4	5	4	2.01228	2.01228	2.01228	2.01228	-0.233477	0.529547	0.689704	-0.0696192	0.846731	0.90981	-0.664833	0.0465456	0.138511	-0.394969	0.224561	0.400171
YNR024W		chrXIV	672409	672969	+	protein_coding	7	8	13	19	16	23	3.67476	3.67476	3.67476	3.67476	0.0658583	0.823113	0.903555	-0.194364	0.522799	0.674792	-0.346168	0.217612	0.394463	-0.211186	0.451653	0.629308
YNR023W	SNF12	chrXIV	670418	672118	+	protein_coding	32	24	31	26	22	25	4.80417	4.80417	4.80417	4.80417	0.0423439	0.799755	0.888797	-0.115296	0.416391	0.576186	0.107574	0.389493	0.572615	0.0554254	0.659697	0.797981
YNR022C		chrXIV	669774	670193	-	protein_coding	13	14	17	28	28	27	4.48164	4.48164	4.48164	4.48164	-0.118974	0.531057	0.691223	-0.0832743	0.659377	0.783791	-0.280896	0.125052	0.272869	-0.101412	0.573668	0.732919
YNR021W		chrXIV	668377	669591	+	protein_coding	178	161	148	309	296	246	7.74591	7.74591	7.74591	7.74591	-0.510828	0.000118326	0.00177979	-0.730309	5.67118e-07	1.45569e-05	-0.452705	0.000446217	0.0047447	-0.460031	0.000380773	0.00352098
YNR020C		chrXIV	667410	668222	-	protein_coding	4	7	5	6	7	8	2.97914	2.97914	2.97914	2.97914	0.71607	0.04538	0.133778	0.473931	0.18613	0.325552	0.270895	0.425796	0.604884	0.475053	0.167477	0.326876
YNR019W	ARE2	chrXIV	665339	667267	+	protein_coding	45	42	49	170	173	113	6.37156	6.37156	6.37156	6.37156	-0.293149	0.0618592	0.164295	-0.235	0.129976	0.252659	-0.430855	0.0064176	0.0335574	-0.282411	0.0648132	0.170266
YNR018W		chrXIV	664270	664944	+	protein_coding	36	34	42	93	82	100	5.84181	5.84181	5.84181	5.84181	-0.563779	0.00363543	0.0216367	-0.425818	0.0228789	0.06802	-0.638662	0.00077018	0.00729556	-0.473189	0.00953935	0.0438359
YNR017W	TIM23	chrXIV	662913	663581	+	protein_coding	28	18	34	61	55	61	5.56295	5.56295	5.56295	5.56295	-0.331113	0.068587	0.176865	-0.0251419	0.885692	0.935009	-0.35236	0.0449602	0.135262	-0.0561549	0.740634	0.851017
YNR016C	ACC1	chrXIV	654673	661374	-	protein_coding	337	311	433	1318	1150	1043	9.47096	9.47096	9.47096	9.47096	-0.776404	4.39963e-05	0.000826335	-0.883732	6.89896e-06	0.000123791	-0.853977	1.12431e-05	0.000250128	-0.800453	2.86017e-05	0.000421613
YNR015W	SMM1	chrXIV	653387	654541	+	protein_coding	18	15	19	74	66	62	5.2818	5.2818	5.2818	5.2818	0.363878	0.100885	0.230479	0.520149	0.0209945	0.063895	0.268535	0.206363	0.382584	0.384225	0.0753212	0.187417
YNR014W		chrXIV	652465	653103	+	protein_coding	28	30	17	42	43	39	4.82686	4.82686	4.82686	4.82686	-1.21514	0.00114878	0.00937209	-1.70966	2.98167e-05	0.000407222	-0.988869	0.00454894	0.0262697	-1.78747	1.15968e-05	0.000189993
YNR013C		chrXIV	649028	651712	-	protein_coding	140	114	119	172	160	150	7.06682	7.06682	7.06682	7.06682	-0.0436197	0.67089	0.797161	-0.0971931	0.347392	0.508715	0.0170546	0.866054	0.925295	-0.0145904	0.885621	0.943692
YNR012W		chrXIV	647432	648937	+	protein_coding	14	20	12	48	47	47	4.83552	4.83552	4.83552	4.83552	-0.351661	0.0998148	0.228476	-0.176209	0.397776	0.558509	-0.450595	0.0318222	0.105397	-0.197841	0.33054	0.512822
YNR011C	PRP2	chrXIV	644320	646950	-	protein_coding	30	33	29	33	31	38	5.32044	5.32044	5.32044	5.32044	0.62989	0.00058914	0.00580672	0.797564	3.1461e-05	0.000422282	0.375405	0.0235539	0.0851356	0.543284	0.00167835	0.0114986
YNR010W	CSE2	chrXIV	643744	644193	+	protein_coding	10	9	10	10	10	10	3.24264	3.24264	3.24264	3.24264	-0.503625	0.0712588	0.182119	0.154275	0.538903	0.687697	0.0393824	0.857699	0.919473	-0.0364095	0.917302	0.961015
YNR009W		chrXIV	642690	643439	+	protein_coding	10	9	10	14	10	9	3.60185	3.60185	3.60185	3.60185	-0.362279	0.17285	0.333903	-0.305414	0.246855	0.399991	-0.264719	0.282801	0.466103	-0.54002	0.0397684	0.121093
YNR008W		chrXIV	640396	642381	+	protein_coding	21	22	29	38	32	41	5.3875	5.3875	5.3875	5.3875	-0.33503	0.0299741	0.100118	-0.0805534	0.585019	0.72499	-0.316741	0.0334299	0.109597	0.102935	0.471876	0.648642
YNR007C	ATG3	chrXIV	639182	640114	-	protein_coding	13	13	12	14	12	11	3.98232	3.98232	3.98232	3.98232	0.164646	0.528227	0.688729	0.473494	0.0674167	0.155611	0.222174	0.353262	0.538017	0.0544362	0.822504	0.90474
YNR006W	VPS27	chrXIV	636986	638854	+	protein_coding	89	95	85	56	59	57	6.11977	6.11977	6.11977	6.11977	0.0762326	0.625107	0.765543	-0.0493437	0.752112	0.844725	-0.116171	0.440211	0.61693	-0.157734	0.299681	0.482618
YNR004W		chrXIV	635943	636383	+	protein_coding	5	7	4	7	9	9	2.9091	2.9091	2.9091	2.9091	0.281437	0.390388	0.570166	0.977656	0.00025846	0.00226532	0.644905	0.00919527	0.043481	0.874334	0.000670068	0.00557989
YNR003C	RPC34	chrXIV	634344	635297	-	protein_coding	10	10	15	50	47	51	4.69437	4.69437	4.69437	4.69437	-0.304773	0.210833	0.383096	-0.372045	0.130235	0.252747	-0.175501	0.458561	0.63308	0.0157177	0.946983	0.975231
YNR002C	ATO2	chrXIV	633008	633856	-	protein_coding	2	6	4	9	9	6	3.47056	3.47056	3.47056	3.47056	-0.272315	0.596947	0.744516	0.168559	0.732355	0.833402	0.51282	0.290145	0.473589	0.624115	0.200808	0.370577
YNR001C	CIT1	chrXIV	629622	631061	-	protein_coding	133	177	100	121	121	82	7.3913	7.3913	7.3913	7.3913	-0.27024	0.367238	0.546686	-0.249891	0.403587	0.563769	-0.105201	0.720408	0.832855	0.0556324	0.849769	0.920952
YNL336W		chrXIV	8330	9475	+	protein_coding	17	24	14	25	30	16	4.75018	4.75018	4.75018	4.75018	0.772462	0.00148226	0.0112128	0.998995	7.45606e-05	0.000840235	1.01033	4.17902e-05	0.000728188	1.22697	2.2679e-06	4.71306e-05
YNL334C		chrXIV	12208	12876	-	protein_coding	1	3	3	1	2	1	1.82705	1.82705	1.82705	1.82705	1.61826	0.00501804	0.0275034	1.89792	0.000917087	0.00601525	0.741573	0.0852941	0.209466	1.01974	0.0190313	0.0723452
YNL333W		chrXIV	13267	14163	+	protein_coding	1	2	2	3	3	2	2.10243	2.10243	2.10243	2.10243	0.821378	0.0346264	0.110867	1.14296	0.00314451	0.0153864	0.867792	0.0130753	0.0557504	0.951606	0.00745292	0.0366208
YNL332W		chrXIV	14832	15854	+	protein_coding	2	2	3	1	1	2	1.31181	1.31181	1.31181	1.31181	2.21607	0.000826604	0.00729731	2.44809	0.000180095	0.00169448	2.81303	2.9869e-05	0.000554094	2.95237	1.43368e-05	0.000228064
YNL331C		chrXIV	16118	17248	-	protein_coding	13	19	17	6	6	6	3.70612	3.70612	3.70612	3.70612	0.587949	0.0359263	0.113826	0.561001	0.0428448	0.109547	0.464077	0.0722524	0.186432	0.371594	0.154899	0.310261
YNL330C	RPD3	chrXIV	18001	19302	-	protein_coding	52	48	64	50	43	55	5.68766	5.68766	5.68766	5.68766	0.306119	0.0256749	0.0896318	0.278619	0.0414911	0.107176	0.131497	0.300421	0.483642	0.153999	0.229616	0.405409
YNL329C	PEX6	chrXIV	19541	22633	-	protein_coding	74	66	80	61	52	73	6.29541	6.29541	6.29541	6.29541	0.266892	0.0638175	0.167431	-0.0459947	0.745351	0.841908	0.160675	0.2422	0.42203	-0.124689	0.367169	0.548015
YNL328C		chrXIV	22834	23274	-	protein_coding	6	4	10	6	5	8	3.37018	3.37018	3.37018	3.37018	1.03707	0.000920321	0.00789277	0.360854	0.235876	0.386959	0.474367	0.0766418	0.194581	-0.0166672	0.951507	0.978948
YNL327W		chrXIV	24048	27173	+	protein_coding	290	223	251	354	336	310	8.12327	8.12327	8.12327	8.12327	-1.01571	0.000233932	0.00290799	-1.40054	3.16032e-06	6.22665e-05	-1.23508	1.72474e-05	0.000358569	-1.69641	1.07293e-07	3.71765e-06
YNL326C		chrXIV	27337	28347	-	protein_coding	29	39	35	27	28	36	4.9841	4.9841	4.9841	4.9841	-0.155895	0.303434	0.484353	-0.0485432	0.735854	0.83565	0.353132	0.00930626	0.0437713	0.108137	0.410879	0.590791
YNL325C		chrXIV	28739	31378	-	protein_coding	37	32	41	25	25	36	5.08652	5.08652	5.08652	5.08652	0.373272	0.0178038	0.0686312	0.282804	0.0681388	0.156797	0.352681	0.017643	0.0694924	0.108249	0.455546	0.632831
YNL323W	LEM3	chrXIV	31944	33188	+	protein_coding	32	37	30	67	75	62	5.84844	5.84844	5.84844	5.84844	-0.19617	0.060593	0.161644	-0.173012	0.0956139	0.201488	-0.0917704	0.354322	0.539038	-0.159863	0.114013	0.250831
YNL322C		chrXIV	33294	34235	-	protein_coding	116	123	109	169	174	150	7.26148	7.26148	7.26148	7.26148	-0.0835265	0.445325	0.619345	-0.0550347	0.614198	0.747476	0.0549478	0.61008	0.754187	0.000158736	0.998824	0.999487
YNL321W		chrXIV	34696	37422	+	protein_coding	88	79	85	80	79	68	6.64539	6.64539	6.64539	6.64539	0.230604	0.164915	0.323025	-0.214454	0.20055	0.342579	0.065769	0.682239	0.808734	-0.153945	0.343802	0.525953
YNL320W		chrXIV	37700	38554	+	protein_coding	42	36	40	25	25	18	4.93217	4.93217	4.93217	4.93217	0.0254355	0.93226	0.969737	-0.123492	0.419439	0.57854	0.21914	0.0866474	0.211609	-0.00336864	0.978858	0.992743
YNL317W		chrXIV	40619	42016	+	protein_coding	29	27	33	40	32	35	5.15417	5.15417	5.15417	5.15417	0.206364	0.13009	0.272709	0.243496	0.0758461	0.169739	0.0132482	0.915734	0.954643	-0.0395181	0.792234	0.88429
YNL316C		chrXIV	42071	43075	-	protein_coding	47	47	47	15	12	19	4.57786	4.57786	4.57786	4.57786	0.211089	0.264692	0.442302	0.144962	0.442019	0.600346	0.0585993	0.737158	0.844608	-0.0936265	0.601299	0.756127
YNL315C		chrXIV	43324	44280	-	protein_coding	31	36	26	39	30	34	5.25588	5.25588	5.25588	5.25588	-0.683531	6.6396e-05	0.00115361	-0.21903	0.139041	0.265131	-0.192628	0.17928	0.348221	-0.161975	0.259403	0.439308
YNL314W		chrXIV	44447	45214	+	protein_coding	36	39	29	12	14	13	4.28227	4.28227	4.28227	4.28227	0.453435	0.040567	0.1234	0.266904	0.198152	0.340553	0.153166	0.364226	0.548568	-0.147253	0.471519	0.648298
YNL313C		chrXIV	45308	48022	-	protein_coding	52	60	60	114	96	113	6.30029	6.30029	6.30029	6.30029	0.0136063	0.962522	0.983567	0.149723	0.604836	0.739804	-0.0249034	0.930041	0.963543	0.298419	0.296668	0.479778
YNL312W	RFA2	chrXIV	48287	49216	+	protein_coding	22	21	23	43	53	57	5.07124	5.07124	5.07124	5.07124	0.212871	0.241956	0.415244	0.295065	0.10484	0.215433	0.245868	0.160795	0.324679	0.37834	0.0350952	0.110433
YNL311C		chrXIV	49397	51688	-	protein_coding	267	246	208	28	21	27	6.5581	6.5581	6.5581	6.5581	0.537625	0.003049	0.0188322	0.461165	0.0101167	0.0371298	0.75278	5.96798e-05	0.00096723	0.834865	1.50063e-05	0.000238087
YNL310C	ZIM17	chrXIV	51907	52431	-	protein_coding	9	11	12	10	11	11	4.03252	4.03252	4.03252	4.03252	0.537967	0.0143207	0.0589752	0.860295	0.000178608	0.00168782	0.129633	0.488803	0.661502	0.370143	0.0538071	0.149901
YNL309W		chrXIV	52662	53924	+	protein_coding	25	25	25	9	10	13	4.0115	4.0115	4.0115	4.0115	0.534233	0.0332087	0.107758	0.49108	0.0482504	0.120406	0.352337	0.137736	0.291475	0.575881	0.0180966	0.0698492
YNL308C		chrXIV	54122	55897	-	protein_coding	16	15	21	76	79	80	5.41456	5.41456	5.41456	5.41456	0.0286821	0.909054	0.956323	-0.147885	0.561677	0.706957	-0.471105	0.0607922	0.16547	-0.163479	0.50312	0.673793
YNL307C	MCK1	chrXIV	56446	57573	-	protein_coding	99	95	91	80	71	78	6.40829	6.40829	6.40829	6.40829	0.00134219	0.989085	0.994741	0.148598	0.135063	0.259679	0.0848327	0.37556	0.558607	0.0473468	0.621129	0.772439
YNL306W	MRPS18	chrXIV	58155	58808	+	protein_coding	22	19	28	21	19	29	4.91902	4.91902	4.91902	4.91902	-0.0568919	0.71602	0.828736	0.44571	0.00583763	0.0244831	-0.165955	0.266589	0.450341	0.495254	0.00170566	0.0116329
YNL305C	BXI1	chrXIV	58898	59791	-	protein_coding	44	45	37	28	37	23	5.58997	5.58997	5.58997	5.58997	0.375354	0.107233	0.240517	0.978853	0.000110833	0.00116214	0.368851	0.093826	0.223765	0.727475	0.001757	0.0118931
YNL304W		chrXIV	60297	61550	+	protein_coding	10	10	19	7	9	10	3.69229	3.69229	3.69229	3.69229	0.138354	0.555078	0.711883	0.383569	0.100483	0.20866	0.314515	0.141516	0.297075	0.433088	0.0470894	0.136754
YNL302C	RPS19B	chrXIV	61958	62943	-	protein_coding	451	358	459	664	599	821	8.72228	8.72228	8.72228	8.72228	-0.841631	0.00236212	0.0157188	-0.740808	0.00646388	0.0263316	-0.661824	0.0135042	0.0568992	-0.469707	0.0720484	0.182283
YNL301C	RPL18B	chrXIV	63570	64562	-	protein_coding	167	152	182	613	576	578	7.54725	7.54725	7.54725	7.54725	-0.723763	0.000517347	0.00525099	-0.789541	0.000198559	0.0018261	-0.817641	0.000112014	0.00159653	-0.659709	0.00119202	0.00865863
YNL300W		chrXIV	65744	66052	+	protein_coding	35	32	48	38	23	39	4.89982	4.89982	4.89982	4.89982	-0.691887	0.00497455	0.0273147	-0.389234	0.0920521	0.195692	-0.83591	0.00077324	0.00729556	-0.36188	0.110688	0.245917
YNL299W		chrXIV	66517	68445	+	protein_coding	15	15	15	33	20	26	4.49052	4.49052	4.49052	4.49052	0.829639	0.0923917	0.21725	1.05567	0.0326914	0.0896707	0.693292	0.126124	0.274315	0.777781	0.0902466	0.212366
YNL298W	CLA4	chrXIV	68915	71443	+	protein_coding	92	75	107	57	45	62	6.13141	6.13141	6.13141	6.13141	0.314772	0.0580223	0.15708	0.35346	0.0345658	0.0938699	0.548773	0.0014715	0.0116579	0.613884	0.000502113	0.00440006
YNL297C	MON2	chrXIV	71673	76583	-	protein_coding	242	244	216	129	139	126	7.54528	7.54528	7.54528	7.54528	-0.000988691	0.992599	0.995737	-0.128235	0.235148	0.386288	-0.0524391	0.619213	0.761515	-0.223757	0.0408755	0.123343
YNL295W		chrXIV	76946	78520	+	protein_coding	53	50	48	30	33	34	5.35907	5.35907	5.35907	5.35907	0.528676	1.73518e-05	0.000380415	0.246201	0.0410328	0.106357	0.156103	0.125693	0.273674	0.161985	0.150734	0.304039
YNL294C	RIM21	chrXIV	78659	80260	-	protein_coding	85	97	82	46	47	59	6.11455	6.11455	6.11455	6.11455	0.252137	0.0385992	0.119534	-0.0622898	0.602002	0.738148	0.061388	0.591121	0.739853	-0.114386	0.325136	0.507572
YNL293W	MSB3	chrXIV	80640	82541	+	protein_coding	37	35	42	19	19	21	5.05519	5.05519	5.05519	5.05519	0.00791323	0.96288	0.983599	-0.0862231	0.614507	0.747702	0.33686	0.0471018	0.139752	0.181531	0.280721	0.462676
YNL292W		chrXIV	82806	84017	+	protein_coding	14	13	13	41	40	39	4.58342	4.58342	4.58342	4.58342	-0.549266	0.00949229	0.043921	-0.174314	0.377244	0.538704	-0.358041	0.0720757	0.186101	-0.136758	0.481939	0.656635
YNL291C		chrXIV	84169	85815	-	protein_coding	48	43	38	62	62	62	5.83719	5.83719	5.83719	5.83719	-0.262529	0.0321421	0.105192	-0.283274	0.0215998	0.065243	-0.123183	0.286166	0.469212	-0.134001	0.249522	0.427621
YNL290W		chrXIV	86218	87240	+	protein_coding	28	21	30	42	32	46	5.06557	5.06557	5.06557	5.06557	0.146465	0.486335	0.653031	0.463306	0.0307396	0.0852989	0.0449588	0.821276	0.896911	0.141512	0.480588	0.65509
YNL289W	PCL1	chrXIV	87897	88736	+	protein_coding	44	37	71	38	32	48	5.47687	5.47687	5.47687	5.47687	0.664505	0.107394	0.240609	0.693082	0.0949374	0.200482	0.43888	0.264058	0.447696	0.458931	0.248174	0.426401
YNL288W		chrXIV	90303	91424	+	protein_coding	42	40	43	63	66	54	5.39671	5.39671	5.39671	5.39671	-0.315785	0.0348528	0.111335	-0.221448	0.130777	0.253116	-0.259674	0.0676427	0.17832	-0.324393	0.025856	0.0890776
YNL287W		chrXIV	91994	94801	+	protein_coding	232	214	240	284	243	249	8.07944	8.07944	8.07944	8.07944	-0.263074	0.0210613	0.0773786	-0.160071	0.148798	0.278496	-0.0741361	0.495561	0.667502	-0.0573453	0.597853	0.753755
YNL286W		chrXIV	95223	96080	+	protein_coding	17	20	16	16	18	19	4.34798	4.34798	4.34798	4.34798	0.108463	0.539612	0.698207	0.143144	0.418216	0.577581	0.0697012	0.674951	0.803728	0.0112398	0.946764	0.975231
YNL285W		chrXIV	96173	96544	+	protein_coding	1	1	2	0	1	1	0.991206	0.991206	0.991206	0.991206	2.04552	0.0217533	0.0794341	1.63351	0.0742349	0.166876	2.66455	0.00284172	0.0188019	1.36328	0.181588	0.344864
YNL284C-B		chrXIV	96964	102232	-	transposable_element	55	75	41	18	16	17	4.77468	4.77468	4.77468	4.77468	-0.398688	0.0570579	0.1552	-0.993375	5.44833e-05	0.000656452	-0.188958	0.3072	0.491289	-0.754182	0.000446848	0.00399711
YNL284C	MRPL10	chrXIV	103134	104102	-	protein_coding	60	56	54	46	48	42	5.65981	5.65981	5.65981	5.65981	0.239841	0.0767311	0.191943	-0.0787376	0.558928	0.704385	0.194409	0.132153	0.283743	0.0659501	0.607981	0.762477
YNL283C	WSC2	chrXIV	105184	106695	-	protein_coding	87	82	123	135	118	123	6.6991	6.6991	6.6991	6.6991	0.137652	0.421198	0.599339	-0.405831	0.0241124	0.0707759	0.348316	0.0464718	0.13836	-0.0941191	0.583196	0.741166
YNL282W		chrXIV	107687	108274	+	protein_coding	8	7	11	11	9	12	3.508	3.508	3.508	3.508	0.594174	0.040797	0.123787	0.926631	0.00171548	0.00977194	0.373355	0.155303	0.316646	0.644266	0.0169616	0.0665333
YNL281W		chrXIV	108467	108928	+	protein_coding	40	39	56	106	102	125	5.91924	5.91924	5.91924	5.91924	-0.0330795	0.852433	0.924172	0.391511	0.0308976	0.0856861	-0.118312	0.49368	0.666423	0.221391	0.20273	0.372867
YNL280C		chrXIV	109095	110411	-	protein_coding	60	56	53	131	120	105	6.46043	6.46043	6.46043	6.46043	-0.192689	0.146105	0.296587	-0.0873644	0.503757	0.656667	-0.236987	0.0711551	0.184672	-0.255537	0.0536986	0.149676
YNL279W		chrXIV	110917	112902	+	protein_coding	11	41	22	3	6	5	4.34462	4.34462	4.34462	4.34462	-0.10031	0.838133	0.914754	-0.807953	0.132236	0.255611	-0.109133	0.82944	0.901839	-0.603984	0.27488	0.456583
YNL278W		chrXIV	113271	116453	+	protein_coding	48	36	51	27	19	33	5.50866	5.50866	5.50866	5.50866	0.490164	0.0398458	0.121759	0.76833	0.00187387	0.0103743	0.325144	0.136394	0.289754	0.050845	0.815642	0.900183
YNL277W-A		chrXIV	116679	116867	+	protein_coding	2	4	3	0	1	1	1.22861	1.22861	1.22861	1.22861	2.11769	0.0232353	0.0831864	3.35926	7.62967e-05	0.000855006	0.889893	0.384174	0.567463	2.76767	0.00121372	0.00877401
YNL277W		chrXIV	117349	118809	+	protein_coding	890	752	946	8	11	21	8.32883	8.32883	8.32883	8.32883	2.65113	2.62006e-10	3.03776e-08	2.87689	4.05666e-11	4.52919e-09	0.598489	0.083785	0.2073	1.03602	0.00359752	0.0206763
YNL276C		chrXIV	118431	118826	-	protein_coding	0	0	1	9	7	11	2.05833	2.05833	2.05833	2.05833	-0.306454	0.478533	0.646875	-1.67294	0.00233943	0.0123359	-0.069231	0.844651	0.911636	-0.77294	0.0499307	0.142669
YNL275W		chrXIV	119268	120998	+	protein_coding	25	22	23	43	38	45	5.023	5.023	5.023	5.023	0.0594742	0.632189	0.770168	-0.0971982	0.439827	0.598904	-0.0261379	0.82882	0.901815	-0.0373342	0.759481	0.864517
YNL274C		chrXIV	121118	122170	-	protein_coding	17	19	25	10	8	8	4.44256	4.44256	4.44256	4.44256	0.10369	0.689423	0.812031	0.905169	0.000775445	0.00530665	-0.208021	0.364498	0.548812	0.422568	0.066059	0.171658
YNL273W		chrXIV	122883	126599	+	protein_coding	25	25	26	28	24	32	5.1956	5.1956	5.1956	5.1956	0.29403	0.0897782	0.213857	0.573792	0.00166699	0.00958085	0.352974	0.0361038	0.115782	0.636636	0.000409869	0.00373278
YNL272C		chrXIV	126805	129084	-	protein_coding	75	79	69	51	48	52	6.15368	6.15368	6.15368	6.15368	0.0386376	0.691449	0.813201	-0.0968873	0.362802	0.524917	0.117185	0.218393	0.395402	0.0212351	0.822709	0.9048
YNL271C	BNI1	chrXIV	129522	135383	-	protein_coding	220	222	209	227	234	226	7.99133	7.99133	7.99133	7.99133	-0.098216	0.433991	0.609063	-0.248877	0.0538245	0.13138	-0.128033	0.306015	0.490343	-0.274758	0.0332175	0.10613
YNL270C	ALP1	chrXIV	135940	137661	-	protein_coding	1	1	5	3	3	4	1.57959	1.57959	1.57959	1.57959	0.303829	0.589298	0.739412	0.0234406	0.968089	0.984597	-0.0383911	0.945205	0.970957	0.0260384	0.963532	0.9851
YNL269W		chrXIV	137699	138094	+	protein_coding	0	0	0	0	1	1	0.391623	0.391623	0.391623	0.391623	1.03536	0.265117	0.442522	2.55065	0.00140036	0.0083509	2.30952	0.00924132	0.0436303	3.39684	5.88769e-05	0.000752999
YNL268W		chrXIV	138550	140385	+	protein_coding	263	258	239	313	298	254	7.92327	7.92327	7.92327	7.92327	-0.0878053	0.418094	0.596613	-0.120534	0.269212	0.426117	-0.087947	0.412733	0.592751	-0.158955	0.144273	0.295557
YNL267W	PIK1	chrXIV	140878	144078	+	protein_coding	171	153	165	92	85	102	6.86851	6.86851	6.86851	6.86851	-0.0248717	0.799278	0.888538	-0.153024	0.126735	0.247518	-0.0656941	0.496004	0.6678	-0.157177	0.111307	0.246717
YNL265C		chrXIV	144280	145281	-	protein_coding	22	29	25	28	31	28	4.90497	4.90497	4.90497	4.90497	0.021449	0.8794	0.937747	0.19274	0.174905	0.312168	0.253642	0.0655376	0.17468	0.263252	0.0581523	0.157999
YNL264C	PDR17	chrXIV	145563	146615	-	protein_coding	54	64	47	31	45	33	5.43744	5.43744	5.43744	5.43744	0.0410561	0.801085	0.889455	0.155071	0.34102	0.503801	0.116589	0.447292	0.622988	0.0871755	0.572123	0.732031
YNL263C		chrXIV	146896	147840	-	protein_coding	63	47	55	79	80	71	6.07	6.07	6.07	6.07	-0.0964387	0.42818	0.604408	-0.196605	0.11272	0.227136	0.128472	0.281161	0.464264	-0.0401941	0.736111	0.848244
YNL262W	POL2	chrXIV	148212	154880	+	protein_coding	61	63	97	102	90	130	6.65669	6.65669	6.65669	6.65669	0.408241	0.0186659	0.0708225	0.557599	0.00190601	0.010504	0.277552	0.0956726	0.226823	0.410624	0.0163956	0.0648617
YNL261W		chrXIV	155100	156539	+	protein_coding	42	48	38	46	46	44	5.16235	5.16235	5.16235	5.16235	-0.0247575	0.874415	0.934725	0.0777594	0.617424	0.749587	-0.0113293	0.940034	0.968046	0.0773449	0.610322	0.764361
YNL260C		chrXIV	156859	157455	-	protein_coding	22	22	20	17	19	14	4.23427	4.23427	4.23427	4.23427	0.307547	0.10977	0.244147	0.651691	0.00110899	0.00693578	0.269689	0.137247	0.290949	0.239654	0.191396	0.357918
YNL259C		chrXIV	157644	157865	-	protein_coding	107	132	97	86	107	85	6.70272	6.70272	6.70272	6.70272	0.0503698	0.860893	0.92817	-0.0556033	0.847248	0.910041	0.0896962	0.75365	0.853929	-0.228691	0.430484	0.609962
YNL258C	DSL1	chrXIV	158109	160373	-	protein_coding	94	94	85	60	60	62	6.20826	6.20826	6.20826	6.20826	0.223458	0.027963	0.0954097	-0.0933357	0.356052	0.517387	0.248984	0.0128365	0.0550991	0.00254206	0.978948	0.992743
YNL257C		chrXIV	160631	164320	-	protein_coding	234	234	156	45	46	56	6.72625	6.72625	6.72625	6.72625	-0.116241	0.379511	0.559704	-0.155467	0.242933	0.395102	0.0542829	0.673537	0.802997	0.141701	0.276756	0.457933
YNL256W		chrXIV	164623	167097	+	protein_coding	165	136	127	86	76	78	6.42507	6.42507	6.42507	6.42507	-0.216114	0.273627	0.451849	0.0690899	0.721157	0.82549	-0.482538	0.0161396	0.065131	-0.0854959	0.653269	0.793288
YNL255C		chrXIV	167329	167790	-	protein_coding	70	71	59	305	336	270	7.24674	7.24674	7.24674	7.24674	-0.508835	0.00409799	0.0234855	-0.515542	0.00369732	0.0174286	-0.533226	0.00254476	0.0172932	-0.366212	0.031297	0.101884
YNL254C		chrXIV	168043	169248	-	protein_coding	12	16	9	15	20	22	4.17733	4.17733	4.17733	4.17733	0.206885	0.340594	0.519464	0.421209	0.0527557	0.129189	0.553941	0.010495	0.0476464	0.474546	0.0283877	0.0953479
YNL253W		chrXIV	170018	171286	+	protein_coding	39	46	42	18	14	18	4.94595	4.94595	4.94595	4.94595	0.500695	0.000618352	0.00600329	0.414651	0.00357918	0.0169779	0.11372	0.359188	0.543833	0.0342605	0.783588	0.87844
YNL252C	MRPL17	chrXIV	171441	172286	-	protein_coding	17	17	22	20	20	24	4.58962	4.58962	4.58962	4.58962	-0.23962	0.166586	0.324925	0.172339	0.305168	0.46614	-0.168299	0.300868	0.484103	0.147171	0.362568	0.543087
YNL251C		chrXIV	172588	174315	-	protein_coding	90	108	104	350	337	324	6.72161	6.72161	6.72161	6.72161	-0.55457	0.012994	0.0549375	-0.629714	0.0057123	0.0240849	-0.870148	0.000188349	0.00241608	-0.957141	6.61075e-05	0.000832071
YNL250W		chrXIV	175410	179348	+	protein_coding	53	58	44	34	31	54	5.8954	5.8954	5.8954	5.8954	0.528511	0.00118917	0.00954664	0.640377	0.000141989	0.00142201	0.411351	0.00738846	0.0374013	0.330442	0.0294092	0.0979482
YNL249C		chrXIV	179394	181022	-	protein_coding	23	33	23	14	13	16	4.31842	4.31842	4.31842	4.31842	0.515392	0.00571761	0.0303446	0.512214	0.00587359	0.0245444	0.358277	0.036037	0.115716	0.14002	0.409613	0.589112
YNL248C	RPA49	chrXIV	181361	182608	-	protein_coding	27	25	34	219	196	184	6.57401	6.57401	6.57401	6.57401	-0.524463	0.0700798	0.179868	-0.223993	0.425631	0.585073	-0.462822	0.10299	0.238542	0.0286589	0.917339	0.961015
YNL247W		chrXIV	182875	185178	+	protein_coding	100	86	92	188	180	189	7.11736	7.11736	7.11736	7.11736	-0.318512	0.0366287	0.115439	-0.138015	0.349885	0.510823	-0.355939	0.0190533	0.0732661	-0.0805019	0.579323	0.73702
YNL246W		chrXIV	185460	186349	+	protein_coding	18	12	25	19	14	18	4.46622	4.46622	4.46622	4.46622	-0.0258765	0.895859	0.94871	-0.10562	0.595211	0.732501	-0.155912	0.411733	0.591878	0.0455045	0.809902	0.896932
YNL245C		chrXIV	186346	186885	-	protein_coding	15	12	18	10	11	18	3.87498	3.87498	3.87498	3.87498	-0.00513201	0.985642	0.994205	0.542804	0.054396	0.132453	0.253509	0.333763	0.518899	0.346463	0.192915	0.360043
YNL244C	SUI1	chrXIV	187170	187496	-	protein_coding	48	58	53	162	197	186	6.91128	6.91128	6.91128	6.91128	-0.190828	0.332845	0.513299	-0.174921	0.374364	0.535732	-0.237024	0.226006	0.40409	-0.0617226	0.749956	0.859108
YNL243W	SLA2	chrXIV	188051	190957	+	protein_coding	171	147	162	127	117	125	7.38612	7.38612	7.38612	7.38612	-0.0563014	0.586472	0.737863	0.172068	0.101985	0.210715	-0.0139935	0.890787	0.941047	0.0379346	0.710344	0.832232
YNL242W	ATG2	chrXIV	191324	196102	+	protein_coding	57	65	72	29	38	27	6.06042	6.06042	6.06042	6.06042	0.197615	0.475239	0.644738	-0.0183578	0.947263	0.972425	-0.0163063	0.951311	0.973806	-0.319822	0.242347	0.419137
YNL241C	ZWF1	chrXIV	196426	197943	-	protein_coding	1374	1131	1063	143	150	164	8.78562	8.78562	8.78562	8.78562	0.0760591	0.556052	0.712679	0.622296	2.98544e-05	0.000407222	-0.0516129	0.687033	0.811545	-0.210419	0.108634	0.242485
YNL240C		chrXIV	198502	199977	-	protein_coding	90	93	92	46	51	53	6.04975	6.04975	6.04975	6.04975	0.297847	0.111235	0.246739	0.516095	0.00745989	0.0295504	0.456944	0.0126435	0.0546044	0.529424	0.00462804	0.02516
YNL239W	LAP3	chrXIV	200569	201933	+	protein_coding	194	189	190	66	65	74	7.09191	7.09191	7.09191	7.09191	0.232259	0.0303486	0.100846	0.434772	0.000171449	0.00163827	0.495722	2.26313e-05	0.000445897	0.373442	0.000751446	0.00605678
YNL238W	KEX2	chrXIV	202428	204872	+	protein_coding	135	125	145	120	116	108	6.95686	6.95686	6.95686	6.95686	-0.277865	0.00728995	0.0356887	-0.39724	0.000280944	0.0024094	-0.25547	0.0116663	0.0511908	-0.197117	0.0475103	0.137513
YNL237W		chrXIV	205188	206567	+	protein_coding	14	12	21	4	2	4	4.31821	4.31821	4.31821	4.31821	0.713168	0.0220204	0.0800321	1.62074	2.22812e-06	4.6806e-05	0.364728	0.174373	0.341552	1.03141	0.000353024	0.00331524
YNL236W	SIN4	chrXIV	206930	209854	+	protein_coding	108	92	97	83	77	78	6.33638	6.33638	6.33638	6.33638	0.0596403	0.564168	0.720019	0.149778	0.151963	0.28225	0.0413841	0.678507	0.806688	0.139798	0.168588	0.328358
YNL235C		chrXIV	209548	209979	-	protein_coding	1	1	1	3	1	6	0.48941	0.48941	0.48941	0.48941	-1.01601	0.284663	0.463814	-4.90485	0.00459343	0.0204081	-1.52691	0.284012	0.466679	-0.608798	0.638212	0.783595
YNL234W		chrXIV	210233	211513	+	protein_coding	29	38	30	42	40	47	5.27311	5.27311	5.27311	5.27311	-0.265652	0.183274	0.3478	-0.244374	0.21766	0.364722	0.0270768	0.885502	0.938094	0.131962	0.485998	0.659339
YNL233W		chrXIV	211922	214600	+	protein_coding	33	33	41	46	33	60	5.92275	5.92275	5.92275	5.92275	0.471499	0.00260144	0.0168465	0.719945	1.91974e-05	0.000285076	0.376868	0.010593	0.0479828	0.412428	0.00576951	0.0299972
YNL232W	CSL4	chrXIV	214923	215801	+	protein_coding	51	41	49	83	86	82	5.78826	5.78826	5.78826	5.78826	0.00815433	0.975753	0.989041	0.0869577	0.746041	0.84208	-0.0885541	0.735683	0.843559	0.12101	0.645099	0.787786
YNL231C	PDR16	chrXIV	215987	217042	-	protein_coding	127	103	102	93	99	88	6.347	6.347	6.347	6.347	-0.254005	0.136223	0.281898	-0.104099	0.533147	0.682886	-0.400968	0.0180375	0.0707073	-0.214596	0.191546	0.358087
YNL230C		chrXIV	217523	218662	-	protein_coding	36	32	27	24	22	20	4.85425	4.85425	4.85425	4.85425	0.549786	0.0132149	0.0556763	0.658419	0.00357176	0.016956	0.240514	0.229302	0.407325	0.194064	0.33485	0.517245
YNL229C	URE2	chrXIV	219137	220201	-	protein_coding	109	98	117	47	38	51	5.93477	5.93477	5.93477	5.93477	-0.0481565	0.75897	0.857379	-0.0253482	0.871548	0.924936	-0.0694917	0.642667	0.780069	-0.0322741	0.830236	0.908603
YNL228W		chrXIV	220645	221421	+	protein_coding	11	13	11	5	6	7	2.25488	2.25488	2.25488	2.25488	-0.873409	0.140166	0.287436	0.120667	0.834158	0.900503	-0.124417	0.777669	0.869206	-0.500084	0.27934	0.461283
YNL227C		chrXIV	220659	222431	-	protein_coding	46	41	55	30	26	39	5.12104	5.12104	5.12104	5.12104	0.361175	0.192682	0.358875	0.444744	0.108843	0.221396	-0.0176727	0.945673	0.970957	0.349798	0.181141	0.344511
YNL226W		chrXIV	222239	222649	+	protein_coding	4	5	3	0	0	1	0.302712	0.302712	0.302712	0.302712	3.51563	0.053148	0.148004	0	1	1	1.68656	0.300208	0.483436	1.82701	0.276271	0.457593
YNL225C		chrXIV	222724	224469	-	protein_coding	34	35	36	22	21	25	5.00833	5.00833	5.00833	5.00833	0.420018	0.00225187	0.0151693	0.355538	0.00849721	0.0326096	0.401018	0.00216272	0.0152325	0.37953	0.00372846	0.0211526
YNL224C	SQS1	chrXIV	224796	227099	-	protein_coding	56	57	51	42	42	47	5.70536	5.70536	5.70536	5.70536	0.282718	0.00579054	0.0305702	0.333969	0.00048453	0.00376933	0.225937	0.00893664	0.0428071	0.0695044	0.403018	0.583053
YNL223W	ATG4	chrXIV	227370	228854	+	protein_coding	26	28	28	13	9	11	4.57427	4.57427	4.57427	4.57427	-0.0478963	0.8399	0.91602	0.0275549	0.906483	0.948438	0.25578	0.25143	0.434099	0.202778	0.366492	0.547468
YNL222W		chrXIV	229094	229714	+	protein_coding	22	23	22	32	39	34	4.51177	4.51177	4.51177	4.51177	0.754041	0.00601898	0.0313642	0.16643	0.534125	0.683576	0.26439	0.294705	0.478883	0.211032	0.408464	0.58788
YNL221C		chrXIV	231068	233695	-	protein_coding	517	456	489	98	83	116	7.69436	7.69436	7.69436	7.69436	0.321664	0.10342	0.234581	0.422274	0.0352342	0.0951734	0.0235709	0.901523	0.947243	-0.067254	0.725813	0.841642
YNL220W	ADE12	chrXIV	234413	235714	+	protein_coding	505	461	437	138	84	132	7.86446	7.86446	7.86446	7.86446	-0.298631	0.205849	0.376842	-0.518906	0.0329929	0.0903753	-0.450558	0.0579425	0.15989	-0.926464	0.000372918	0.00346429
YNL219C		chrXIV	235996	237663	-	protein_coding	90	99	92	155	148	116	7.1309	7.1309	7.1309	7.1309	-0.0572319	0.596315	0.744313	-0.307626	0.00743299	0.0294826	-0.012556	0.906208	0.949861	-0.0912587	0.395923	0.576158
YNL218W		chrXIV	238238	240001	+	protein_coding	17	13	14	21	24	26	4.34203	4.34203	4.34203	4.34203	0.427975	0.0439043	0.130441	0.390623	0.0641179	0.14989	0.247338	0.213041	0.38947	0.380269	0.0607212	0.162417
YNL217W		chrXIV	240331	241311	+	protein_coding	32	24	26	68	73	46	5.36703	5.36703	5.36703	5.36703	-1.75437	5.67482e-12	1.00628e-09	-1.52119	1.15517e-10	1.14172e-08	-1.7436	2.2675e-12	3.69479e-10	-1.54539	4.09285e-11	4.48651e-09
YNL216W	RAP1	chrXIV	241689	244172	+	protein_coding	72	78	78	106	97	118	6.5062	6.5062	6.5062	6.5062	0.118911	0.448419	0.621867	0.223955	0.15735	0.290022	0.291045	0.0649445	0.173639	0.431126	0.00810814	0.0387968
YNL215W		chrXIV	244468	245430	+	protein_coding	6	5	6	3	7	7	2.60915	2.60915	2.60915	2.60915	0.762349	0.0519153	0.145477	0.354406	0.378354	0.53955	-0.202781	0.543161	0.703031	-0.345686	0.318641	0.501851
YNL214W	PEX17	chrXIV	245617	246216	+	protein_coding	10	10	8	6	9	9	3.61519	3.61519	3.61519	3.61519	0.565762	0.0505363	0.142776	0.809028	0.00571262	0.0240849	0.639927	0.0140923	0.0588384	0.57462	0.0283072	0.0951837
YNL213C		chrXIV	246460	247104	-	protein_coding	20	24	18	17	18	20	4.46287	4.46287	4.46287	4.46287	0.0616703	0.677667	0.802998	0.18801	0.219956	0.367244	-0.0540592	0.706278	0.824743	0.170318	0.239413	0.416331
YNL212W		chrXIV	247461	249809	+	protein_coding	65	80	72	64	69	66	6.27247	6.27247	6.27247	6.27247	0.0517746	0.624719	0.765224	-0.0818506	0.441993	0.600346	-0.20819	0.0495957	0.144858	-0.152907	0.145014	0.29657
YNL211C		chrXIV	250055	250315	-	protein_coding	9	14	14	8	14	6	3.73157	3.73157	3.73157	3.73157	0.363254	0.182723	0.347519	0.181895	0.50748	0.659992	0.501287	0.0597995	0.16358	0.579414	0.0324606	0.104599
YNL209W	SSB2	chrXIV	252059	253900	+	protein_coding	398	296	367	1750	1630	1719	9.80284	9.80284	9.80284	9.80284	-0.883791	9.55571e-05	0.00150815	-0.534284	0.010623	0.0384662	-0.835704	0.00018497	0.00238288	-0.383471	0.0594892	0.160475
YNL208W		chrXIV	254418	255017	+	protein_coding	267	229	327	123	104	135	7.52471	7.52471	7.52471	7.52471	-0.189181	0.162967	0.320564	0.336187	0.0155424	0.0511769	-0.260197	0.0540087	0.152881	-0.0421232	0.747879	0.857854
YNL207W		chrXIV	255353	256630	+	protein_coding	20	19	20	67	55	61	5.20517	5.20517	5.20517	5.20517	-0.155081	0.572183	0.727169	0.10556	0.696547	0.809929	-0.178703	0.49634	0.667954	-0.0116126	0.964686	0.985778
YNL206C		chrXIV	256788	258155	-	protein_coding	55	50	53	35	36	40	5.56125	5.56125	5.56125	5.56125	0.19053	0.226772	0.399768	0.197915	0.209346	0.353939	0.147076	0.331844	0.517508	0.272006	0.0788931	0.193274
YNL204C	SPS18	chrXIV	258375	259277	-	protein_coding	3	3	5	8	7	8	2.47526	2.47526	2.47526	2.47526	0.45456	0.160664	0.317485	0.411869	0.185528	0.324934	0.360991	0.226562	0.404485	0.71245	0.0193754	0.0732837
YNL203C		chrXIV	259439	260050	-	protein_coding	3	2	4	12	11	9	2.86549	2.86549	2.86549	2.86549	0.889859	0.0116032	0.0508771	0.733987	0.036496	0.097533	0.451161	0.133063	0.28529	0.355788	0.245573	0.423622
YNL202W	SPS19	chrXIV	259578	260456	+	protein_coding	1	1	3	0	1	2	2.71332	2.71332	2.71332	2.71332	1.58805	0.000388615	0.00423682	2.58955	4.21346e-08	1.6389e-06	1.67501	2.29697e-05	0.000451089	2.42073	1.61932e-08	7.55421e-07
YNL201C		chrXIV	260627	263203	-	protein_coding	94	88	88	103	91	116	6.72587	6.72587	6.72587	6.72587	0.174734	0.428168	0.604408	0.403296	0.0727172	0.164547	0.022501	0.916617	0.954948	0.337565	0.12334	0.264631
YNL200C		chrXIV	263713	264453	-	protein_coding	23	33	29	15	19	13	4.89997	4.89997	4.89997	4.89997	0.210578	0.336161	0.515751	0.732249	0.00142801	0.00844896	0.160304	0.432142	0.610446	0.557938	0.00886551	0.0414799
YNL199C		chrXIV	264926	266530	-	protein_coding	41	31	38	60	46	61	5.48842	5.48842	5.48842	5.48842	-0.132921	0.390369	0.570166	0.0267969	0.860787	0.919994	0.151124	0.308844	0.493391	0.174127	0.245324	0.423478
YNL197C		chrXIV	267608	269593	-	protein_coding	46	41	43	57	50	53	5.84746	5.84746	5.84746	5.84746	-0.0204112	0.866083	0.930871	-0.282641	0.0265892	0.0761218	0.00423642	0.971428	0.985154	-0.14605	0.227246	0.403197
YNL196C		chrXIV	270275	271171	-	protein_coding	2	1	2	0	0	1	1.46308	1.46308	1.46308	1.46308	1.17628	0.187421	0.353222	2.56306	0.00112713	0.00703463	1.63945	0.0168933	0.0674949	2.99733	1.00497e-05	0.000167375
YNL195C		chrXIV	271523	272308	-	protein_coding	2	6	7	3	6	3	3.39544	3.39544	3.39544	3.39544	-0.198145	0.714186	0.827566	1.21725	0.0147608	0.0490716	0.467566	0.338663	0.524211	1.4635	0.00325605	0.0191706
YNL194C		chrXIV	272710	273615	-	protein_coding	13	26	9	12	11	8	4.61194	4.61194	4.61194	4.61194	-1.9551	0.00802444	0.0383963	-0.251042	0.680764	0.801	-1.43703	0.0266099	0.092681	-0.340527	0.566024	0.726231
YNL193W		chrXIV	274368	276044	+	protein_coding	25	31	33	30	34	25	5.12101	5.12101	5.12101	5.12101	0.25972	0.22002	0.392495	0.148353	0.480439	0.635352	0.0900765	0.649803	0.785103	-0.148599	0.462491	0.640266
YNL192W	CHS1	chrXIV	276502	279897	+	protein_coding	255	265	270	199	210	199	8.02664	8.02664	8.02664	8.02664	-0.105673	0.521007	0.682562	-0.178541	0.281695	0.438847	-0.491342	0.00471468	0.027067	-0.536061	0.00233457	0.0148316
YNL191W		chrXIV	280432	281505	+	protein_coding	300	243	260	20	22	33	6.39337	6.39337	6.39337	6.39337	0.696728	0.00172091	0.0123959	0.605507	0.00576315	0.024281	0.294006	0.167857	0.333996	0.20491	0.34134	0.523516
YNL190W		chrXIV	282395	283009	+	protein_coding	598	513	496	836	682	714	8.88995	8.88995	8.88995	8.88995	-0.514733	0.00114736	0.00937209	-0.217614	0.138938	0.26508	-0.386732	0.0109968	0.0490713	-0.0530007	0.713025	0.833645
YNL189W	SRP1	chrXIV	284260	285888	+	protein_coding	159	143	134	179	170	196	7.12619	7.12619	7.12619	7.12619	-0.228505	0.0782693	0.194335	-0.146738	0.250332	0.403543	-0.378608	0.00444945	0.0260192	-0.117795	0.346719	0.528471
YNL188W		chrXIV	286308	287609	+	protein_coding	14	14	20	25	18	24	4.63631	4.63631	4.63631	4.63631	0.459171	0.0224902	0.0813399	0.0819103	0.677927	0.79891	0.271958	0.1459	0.303321	0.182096	0.331871	0.514093
YNL187W		chrXIV	287994	289067	+	protein_coding	22	18	21	12	9	16	4.47523	4.47523	4.47523	4.47523	0.619658	0.0250041	0.0877471	0.820884	0.00355944	0.0169242	0.523749	0.0378106	0.119351	0.47681	0.0600794	0.161421
YNL186W	UBP10	chrXIV	289498	291876	+	protein_coding	64	63	79	159	143	157	6.71031	6.71031	6.71031	6.71031	-0.187074	0.316623	0.497243	-0.0604503	0.743825	0.8409	-0.271528	0.1434	0.299777	0.017483	0.923525	0.964144
YNL185C	MRPL19	chrXIV	292193	292669	-	protein_coding	12	9	11	12	15	18	3.69971	3.69971	3.69971	3.69971	-0.255699	0.156574	0.311136	-0.0132706	0.938971	0.968786	-0.320237	0.0633048	0.170691	-0.165501	0.328804	0.511445
YNL183C		chrXIV	293137	295509	-	protein_coding	182	149	151	35	31	38	6.36392	6.36392	6.36392	6.36392	0.135474	0.301019	0.482415	0.041533	0.749954	0.843374	0.0631872	0.610541	0.754598	0.00349854	0.977634	0.992282
YNL182C		chrXIV	295960	297627	-	protein_coding	16	17	16	135	126	110	5.80633	5.80633	5.80633	5.80633	-0.255868	0.407738	0.587396	0.0121453	0.968196	0.984597	-0.401042	0.187187	0.35827	-0.02979	0.920501	0.962637
YNL181W		chrXIV	298335	299558	+	protein_coding	11	14	11	33	28	37	4.68291	4.68291	4.68291	4.68291	-0.0372074	0.864932	0.930694	0.32412	0.136951	0.262036	0.264823	0.214097	0.390445	0.231339	0.280666	0.462676
YNL180C	RHO5	chrXIV	299654	300649	-	protein_coding	64	51	93	43	35	50	5.71833	5.71833	5.71833	5.71833	-0.102067	0.576093	0.730349	0.339218	0.063758	0.149571	0.126843	0.470344	0.644919	0.796368	5.74753e-05	0.000737274
YNL179C	YNL179C	chrXIV	300666	301103	-	protein_coding	9	12	11	16	16	14	3.03328	3.03328	3.03328	3.03328	0.172464	0.639778	0.774809	0.463835	0.200224	0.34226	-0.41217	0.220544	0.397949	0.00825871	0.97963	0.992743
YNL178W	RPS3	chrXIV	302680	303402	+	protein_coding	667	485	719	1298	1147	1768	9.75857	9.75857	9.75857	9.75857	-0.861624	0.00211911	0.0145348	-0.722404	0.00835374	0.0321819	-0.71903	0.00854741	0.0415919	-0.463256	0.0793742	0.194137
YNL177C	MRPL22	chrXIV	303686	304615	-	protein_coding	40	39	44	37	40	40	5.29622	5.29622	5.29622	5.29622	0.0232839	0.86619	0.930871	0.142477	0.303393	0.464135	0.0682888	0.604226	0.749871	0.0861489	0.516757	0.685709
YNL176C		chrXIV	305070	306980	-	protein_coding	31	31	25	39	35	33	5.10944	5.10944	5.10944	5.10944	0.144762	0.275024	0.453783	0.193012	0.148258	0.277678	0.0490386	0.700138	0.821232	0.0823168	0.521799	0.690134
YNL175C		chrXIV	307401	308612	-	protein_coding	16	14	10	132	125	114	5.91415	5.91415	5.91415	5.91415	-0.527937	0.0714449	0.182363	-0.313503	0.27126	0.428571	-0.541574	0.0575744	0.159353	-0.214067	0.439626	0.617545
YNL173C		chrXIV	308957	310057	-	protein_coding	38	46	36	52	55	33	5.60189	5.60189	5.60189	5.60189	-0.231179	0.431078	0.60681	-0.728048	0.0201359	0.0621287	-0.272915	0.333456	0.518681	-0.822663	0.00714184	0.0352647
YNL172W		chrXIV	310636	315882	+	protein_coding	180	175	180	48	45	60	6.69676	6.69676	6.69676	6.69676	0.253097	0.0360474	0.114084	0.187818	0.115099	0.23062	0.375409	0.00233007	0.0161368	0.282697	0.0187733	0.0715902
YNL170W		chrXIV	315978	316373	+	protein_coding	10	13	8	3	2	4	2.50341	2.50341	2.50341	2.50341	0.781475	0.0615429	0.163599	0.987847	0.0165452	0.0534857	0.389194	0.227563	0.405346	-0.0414582	0.90696	0.956456
YNL169C		chrXIV	316169	317671	-	protein_coding	41	49	50	44	47	42	5.40937	5.40937	5.40937	5.40937	-0.38221	0.00364749	0.0216871	-0.700555	3.23102e-06	6.30414e-05	-0.639185	5.535e-06	0.000138467	-0.719399	9.68461e-07	2.29876e-05
YNL168C		chrXIV	318030	318809	-	protein_coding	54	51	41	25	28	25	5.32181	5.32181	5.32181	5.32181	-0.169594	0.246214	0.419803	-0.197897	0.178515	0.316352	-0.0774886	0.578451	0.731128	-0.150684	0.28835	0.47099
YNL167C	SKO1	chrXIV	319416	321359	-	protein_coding	79	69	67	45	43	35	5.80737	5.80737	5.80737	5.80737	-0.0886337	0.56407	0.720019	-0.39725	0.0148658	0.0493333	0.0111119	0.939112	0.967794	-0.221908	0.139569	0.289155
YNL166C		chrXIV	322219	323565	-	protein_coding	19	17	18	45	40	43	5.01266	5.01266	5.01266	5.01266	0.13534	0.432082	0.60794	0.270392	0.119876	0.237429	0.108543	0.514907	0.68168	0.400949	0.020529	0.0763066
YNL165W		chrXIV	323832	325052	+	protein_coding	13	11	15	12	16	17	3.96711	3.96711	3.96711	3.96711	0.0594037	0.749708	0.851703	0.368915	0.0491667	0.122237	0.0977445	0.579802	0.732189	0.273849	0.127569	0.271005
YNL164C		chrXIV	325265	326320	-	protein_coding	14	16	19	19	20	27	4.31231	4.31231	4.31231	4.31231	0.904408	0.0227613	0.0818293	0.984099	0.0138263	0.0467259	0.667989	0.0688562	0.181044	0.950912	0.0114576	0.0497679
YNL163C	RIA1	chrXIV	326741	330073	-	protein_coding	50	55	63	79	82	81	6.24006	6.24006	6.24006	6.24006	0.0177136	0.92801	0.967481	0.279122	0.158279	0.291112	-0.172997	0.36562	0.549296	0.132388	0.486818	0.660002
YNL162W-A		chrXIV	330329	330547	+	protein_coding	3	5	6	5	9	6	2.439	2.439	2.439	2.439	1.98963	0.00679518	0.034019	1.60996	0.0294245	0.0822689	0.877783	0.170058	0.336431	1.01214	0.118379	0.258403
YNL162W	RPL42A	chrXIV	331322	332154	+	protein_coding	322	259	351	515	466	705	8.36928	8.36928	8.36928	8.36928	-0.68948	0.00687534	0.0343141	-0.640451	0.0113532	0.0405259	-0.568239	0.0226177	0.0829453	-0.371492	0.126397	0.269347
YNL161W		chrXIV	332597	334867	+	protein_coding	71	60	79	64	55	67	6.1883	6.1883	6.1883	6.1883	0.435161	0.000245588	0.00303412	0.251147	0.023781	0.070026	0.189534	0.0735482	0.189012	0.328118	0.00315347	0.0186761
YNL160W		chrXIV	336545	337609	+	protein_coding	400	522	308	179	140	233	8.68397	8.68397	8.68397	8.68397	0.430107	0.193683	0.360295	1.109	0.00184833	0.0102706	0.0122084	0.969892	0.984658	0.38002	0.245718	0.42363
YNL159C		chrXIV	338478	339347	-	protein_coding	42	45	32	20	22	15	5.13942	5.13942	5.13942	5.13942	0.217364	0.344353	0.523079	0.12681	0.580507	0.721763	0.0413989	0.848676	0.913418	0.0831754	0.703252	0.82742
YNL158W		chrXIV	339612	340208	+	protein_coding	34	35	31	30	30	28	4.91755	4.91755	4.91755	4.91755	0.0892223	0.571968	0.727143	-0.166146	0.305097	0.46614	0.0130609	0.930556	0.963543	-0.221273	0.155093	0.310547
YNL157W		chrXIV	340352	340858	+	protein_coding	54	63	68	57	57	48	5.82605	5.82605	5.82605	5.82605	0.102797	0.42334	0.601264	0.00541513	0.966164	0.983953	0.0631758	0.607823	0.752291	0.0741527	0.549676	0.713916
YNL156C		chrXIV	341069	341968	-	protein_coding	57	51	47	53	47	42	5.76328	5.76328	5.76328	5.76328	0.278303	0.0168313	0.0659791	0.350759	0.00313781	0.0153864	0.420603	0.000440895	0.0047047	0.50796	4.62356e-05	0.000615167
YNL155W		chrXIV	342516	343340	+	protein_coding	15	19	22	62	74	63	5.40863	5.40863	5.40863	5.40863	0.13883	0.388605	0.568389	0.339145	0.0389297	0.102537	0.445606	0.00756665	0.0380474	0.578833	0.000827445	0.00652113
YNL154C		chrXIV	343636	345276	-	protein_coding	192	157	189	153	139	168	7.01568	7.01568	7.01568	7.01568	-0.541437	9.27204e-06	0.000231827	-0.565642	4.83977e-06	9.00763e-05	-0.446259	0.00010482	0.00151549	-0.48898	3.31255e-05	0.000476643
YNL153C	GIM3	chrXIV	345669	346058	-	protein_coding	40	40	47	65	73	65	5.55834	5.55834	5.55834	5.55834	-0.0992189	0.659677	0.788469	0.0655335	0.769554	0.856813	0.104247	0.628603	0.769139	0.0905692	0.677096	0.8074
YNL152W		chrXIV	346313	347542	+	protein_coding	28	28	26	18	23	22	4.59807	4.59807	4.59807	4.59807	0.421908	0.0073252	0.0358081	0.228555	0.121921	0.240137	0.335272	0.0181477	0.0709551	0.277286	0.0503577	0.143143
YNL151C	RPC31	chrXIV	347766	348521	-	protein_coding	4	3	6	20	21	22	3.77322	3.77322	3.77322	3.77322	-0.113452	0.692945	0.814538	0.10006	0.723899	0.8275	-0.383791	0.161108	0.325012	-0.385458	0.165044	0.324226
YNL149C		chrXIV	349367	349756	-	protein_coding	40	37	39	95	126	89	6.07188	6.07188	6.07188	6.07188	0.0809191	0.604196	0.748814	-0.04486	0.774028	0.859824	0.155031	0.315425	0.49994	0.109809	0.478202	0.65376
YNL148C		chrXIV	349907	350671	-	protein_coding	5	5	8	11	9	6	3.43733	3.43733	3.43733	3.43733	0.900775	0.000352939	0.00396252	1.07862	3.05717e-05	0.000414195	0.700955	0.00155987	0.012057	0.691849	0.00197776	0.0130316
YNL147W		chrXIV	350940	351383	+	protein_coding	19	24	28	37	38	45	5.14149	5.14149	5.14149	5.14149	0.240152	0.198917	0.367988	0.0562557	0.762848	0.852179	0.293736	0.106215	0.243248	-0.102239	0.575611	0.734312
YNL146W		chrXIV	351715	352017	+	protein_coding	4	5	4	2	1	1	2.25342	2.25342	2.25342	2.25342	1.07221	0.00724136	0.0354944	1.07616	0.00682378	0.0275004	1.59158	0.00012636	0.00175941	1.03532	0.0129538	0.0543648
YNL146C-A		chrXIV	351386	351580	-	protein_coding	20	40	21	10	11	10	3.91989	3.91989	3.91989	3.91989	-0.304788	0.426614	0.603911	-1.19741	0.0073949	0.0293895	-0.333089	0.396183	0.578351	-1.00868	0.0253125	0.0878538
YNL145W		chrXIV	352414	352530	+	protein_coding	198	261	261	188	209	227	7.32001	7.32001	7.32001	7.32001	-2.06887	4.06267e-16	3.58485e-13	-2.7625	4.09811e-19	1.23538e-15	-2.17877	5.58171e-17	6.73042e-14	-2.55425	1.44254e-18	2.17427e-15
YNL144C		chrXIV	352820	355042	-	protein_coding	20	31	12	71	65	58	6.04889	6.04889	6.04889	6.04889	-1.2833	0.0171298	0.0667584	-1.92223	0.000936387	0.00608349	-1.45968	0.00624359	0.0328813	-2.09632	0.000301036	0.00290204
YNL143C		chrXIV	356794	357186	-	protein_coding	13	15	16	3	5	6	3.36773	3.36773	3.36773	3.36773	1.29316	0.000542088	0.00545044	0.749906	0.0427363	0.109409	0.782195	0.0156114	0.0634344	0.0344643	0.91903	0.96195
YNL142W		chrXIV	357453	358952	+	protein_coding	948	961	464	14	10	16	7.77152	7.77152	7.77152	7.77152	0.782857	0.0302659	0.100794	0.442831	0.218176	0.365182	0.119225	0.702585	0.822502	-0.23229	0.474551	0.650982
YNL141W		chrXIV	359596	360639	+	protein_coding	4	3	4	199	182	153	5.98156	5.98156	5.98156	5.98156	-1.4263	3.58797e-06	0.000103502	-0.851279	0.00160256	0.00927237	-1.78338	5.60996e-08	2.81854e-06	-0.599644	0.0178118	0.0690152
YNL139C	THO2	chrXIV	360924	365717	-	protein_coding	166	138	145	125	135	131	7.22505	7.22505	7.22505	7.22505	0.206678	0.0302523	0.100794	0.0467556	0.612289	0.745756	-0.0871391	0.33939	0.524662	-0.123039	0.181727	0.344864
YNL138W-A	YSF3	chrXIV	366033	366412	+	protein_coding	10	12	13	9	8	10	3.55414	3.55414	3.55414	3.55414	0.206744	0.353213	0.532707	0.118453	0.55122	0.697588	0.264423	0.208503	0.38452	0.375215	0.0566583	0.155313
YNL138W	SRV2	chrXIV	366741	368321	+	protein_coding	138	119	135	114	106	108	7.16599	7.16599	7.16599	7.16599	-0.0356286	0.71725	0.829523	0.143677	0.149655	0.279398	-0.0438886	0.650147	0.785361	0.0956854	0.326088	0.5084
YNL137C	NAM9	chrXIV	368595	370055	-	protein_coding	88	76	68	66	62	61	5.99814	5.99814	5.99814	5.99814	-0.187846	0.147624	0.298518	-0.179061	0.167016	0.301544	-0.114395	0.353294	0.538017	0.0264407	0.829345	0.908452
YNL136W		chrXIV	370368	371645	+	protein_coding	12	12	19	6	9	8	3.60876	3.60876	3.60876	3.60876	0.666284	0.0307462	0.101851	0.648185	0.0353132	0.0952162	-0.0975553	0.714521	0.830015	-0.0116328	0.965504	0.985945
YNL135C	FPR1	chrXIV	371882	372226	-	protein_coding	144	135	167	296	284	308	7.9251	7.9251	7.9251	7.9251	0.150152	0.337688	0.517376	0.183458	0.243374	0.395713	0.221554	0.15871	0.321851	0.154489	0.322364	0.505075
YNL134C		chrXIV	372451	373581	-	protein_coding	65	95	40	34	60	23	5.8017	5.8017	5.8017	5.8017	-1.01682	0.000722768	0.00655273	-0.0236884	0.926893	0.962163	-0.914655	0.00153651	0.011984	-0.19476	0.453731	0.631329
YNL133C		chrXIV	374171	374692	-	protein_coding	13	9	10	7	5	7	3.61002	3.61002	3.61002	3.61002	0.324569	0.195943	0.363266	0.801478	0.00132154	0.00799958	0.243611	0.261719	0.444731	0.561143	0.01226	0.0520164
YNL132W		chrXIV	375321	378491	+	protein_coding	34	32	30	255	220	209	6.95392	6.95392	6.95392	6.95392	-0.382915	0.107455	0.240657	-0.0892874	0.700185	0.812592	-0.460822	0.0517361	0.148461	-0.104314	0.649181	0.790211
YNL131W	TOM22	chrXIV	378767	379225	+	protein_coding	62	69	50	86	95	76	6.1606	6.1606	6.1606	6.1606	-0.118075	0.297691	0.478226	-0.0868328	0.441589	0.600223	-0.259083	0.0227026	0.0832061	-0.257483	0.0241566	0.0850206
YNL130C		chrXIV	379558	380831	-	protein_coding	148	152	157	98	89	96	6.54292	6.54292	6.54292	6.54292	-0.249982	0.152234	0.305025	-0.194384	0.261889	0.417816	-0.418824	0.0172876	0.0685706	-0.175857	0.298687	0.481621
YNL129W		chrXIV	381480	382202	+	protein_coding	72	70	79	16	17	21	5.27045	5.27045	5.27045	5.27045	0.907723	0.00013483	0.00198266	0.595394	0.00876172	0.0333909	0.864524	0.000155472	0.00209696	0.774527	0.000639116	0.00540526
YNL128W		chrXIV	382359	383663	+	protein_coding	6	6	11	1	2	2	2.3576	2.3576	2.3576	2.3576	0.928518	0.0714881	0.182396	0.756851	0.142624	0.270318	0.651282	0.15033	0.309966	0.55056	0.232888	0.408995
YNL127W		chrXIV	383987	386848	+	protein_coding	110	115	105	46	43	49	6.27094	6.27094	6.27094	6.27094	0.329421	0.00273797	0.0173894	0.272563	0.0115363	0.0409373	0.308558	0.00338826	0.021503	0.162408	0.108092	0.241953
YNL126W		chrXIV	387227	389767	+	protein_coding	46	41	47	36	33	32	5.36916	5.36916	5.36916	5.36916	0.253938	0.193341	0.359769	0.0546488	0.778809	0.861748	0.350328	0.0669288	0.176824	0.188003	0.32323	0.505466
YNL125C	ESBP6	chrXIV	390146	392167	-	protein_coding	129	121	106	65	64	68	6.38232	6.38232	6.38232	6.38232	0.508674	0.00292735	0.0182702	0.536984	0.00178453	0.0100083	0.589106	0.000560096	0.00563743	0.610741	0.000394494	0.00361459
YNL124W		chrXIV	392892	394370	+	protein_coding	27	27	32	50	36	42	5.20943	5.20943	5.20943	5.20943	0.364526	0.320329	0.500327	0.573029	0.120417	0.237898	0.408224	0.252879	0.436225	0.63936	0.0779108	0.191568
YNL123W	NMA111	chrXIV	394685	397678	+	protein_coding	78	87	87	127	117	134	6.67478	6.67478	6.67478	6.67478	-0.0597183	0.751589	0.852321	0.367348	0.0564606	0.135889	-0.13586	0.463633	0.638475	0.12235	0.508759	0.678608
YNL122C		chrXIV	398023	398370	-	protein_coding	18	20	14	18	23	10	4.3495	4.3495	4.3495	4.3495	0.350127	0.131234	0.274497	0.0148525	0.949531	0.974255	0.327111	0.151004	0.310718	0.0903889	0.693937	0.820485
YNL121C	TOM70	chrXIV	398684	400537	-	protein_coding	101	105	88	124	130	138	7.06668	7.06668	7.06668	7.06668	-0.459696	0.00138586	0.0106633	-0.24614	0.0682967	0.157041	-0.536965	0.000232821	0.00283	-0.247107	0.0642433	0.169359
YNL119W	NCS2	chrXIV	401040	402521	+	protein_coding	30	21	26	49	43	52	5.0639	5.0639	5.0639	5.0639	-0.0900458	0.793365	0.884304	0.0631837	0.853076	0.913534	-0.0784547	0.814177	0.892486	0.314493	0.346822	0.528471
YNL118C	DCP2	chrXIV	402652	405564	-	protein_coding	255	221	231	112	111	125	7.42239	7.42239	7.42239	7.42239	0.131963	0.167336	0.326178	0.108901	0.252565	0.406491	0.189104	0.0481463	0.142004	0.128029	0.174796	0.336273
YNL117W		chrXIV	406358	408022	+	protein_coding	7	3	11	2	1	8	2.92476	2.92476	2.92476	2.92476	0.227349	0.706759	0.823869	-0.24007	0.704548	0.815772	0.645948	0.297992	0.48179	0.698019	0.266906	0.447739
YNL116W	DMA2	chrXIV	408341	409909	+	protein_coding	96	87	91	27	21	25	5.68112	5.68112	5.68112	5.68112	0.664505	0.000936418	0.00799669	0.966263	6.19148e-06	0.000112435	0.963385	2.94324e-06	7.99314e-05	1.10818	2.74434e-07	8.35638e-06
YNL115C		chrXIV	410119	412053	-	protein_coding	45	52	38	29	38	22	5.92057	5.92057	5.92057	5.92057	0.497302	0.0261027	0.0907254	0.696184	0.00247342	0.0128776	0.64902	0.00339731	0.0215377	0.888118	0.000140694	0.00152391
YNL114C		chrXIV	412684	413055	-	protein_coding	1	0	3	2	1	5	0.658033	0.658033	0.658033	0.658033	-0.687025	0.499613	0.663827	0.191817	0.828235	0.896969	-0.999166	0.290746	0.473887	-0.278801	0.749334	0.858868
YNL113W	RPC19	chrXIV	412771	413199	+	protein_coding	17	14	21	74	65	73	5.35333	5.35333	5.35333	5.35333	-0.162158	0.596066	0.744313	-0.00430858	0.988625	0.993072	-0.260542	0.381268	0.564921	0.309154	0.294516	0.477578
YNL112W		chrXIV	413639	416281	+	protein_coding	31	41	64	768	751	636	8.024	8.024	8.024	8.024	-0.408325	0.332891	0.513299	-0.491497	0.2466	0.39988	-0.817687	0.0575933	0.159353	-0.617711	0.145599	0.297463
YNL111C		chrXIV	416940	417302	-	protein_coding	17	12	20	38	32	45	4.58426	4.58426	4.58426	4.58426	0.0684711	0.816573	0.899779	0.426383	0.146476	0.275463	-0.0256096	0.928861	0.96321	0.385116	0.181671	0.344864
YNL110C		chrXIV	417826	418488	-	protein_coding	18	12	16	135	148	112	6.02528	6.02528	6.02528	6.02528	0.0152911	0.963187	0.98368	-0.0116074	0.972138	0.985642	-0.309177	0.346124	0.531387	-0.0410299	0.899704	0.952876
YNL109W		chrXIV	418964	419509	+	protein_coding	2	4	3	3	5	3	1.30983	1.30983	1.30983	1.30983	0.0537852	0.926577	0.967073	-0.247565	0.68762	0.805295	-0.422396	0.398692	0.579988	-1.08341	0.0590298	0.159592
YNL108C	YNL108C	chrXIV	419014	419826	-	protein_coding	35	39	31	51	47	37	5.2151	5.2151	5.2151	5.2151	0.0153304	0.936305	0.971274	0.109454	0.566937	0.71077	-0.110671	0.542186	0.702231	0.338418	0.0665302	0.172298
YNL107W		chrXIV	420098	420778	+	protein_coding	24	23	26	18	23	22	4.60495	4.60495	4.60495	4.60495	0.430254	0.062847	0.166026	0.60907	0.00963319	0.0358838	0.396376	0.0624594	0.168864	0.716463	0.00139835	0.00982592
YNL106C	INP52	chrXIV	420944	424495	-	protein_coding	35	48	59	52	51	48	5.75983	5.75983	5.75983	5.75983	0.135389	0.306618	0.487371	-0.0665315	0.616417	0.749201	0.252033	0.0542716	0.153185	0.190518	0.143416	0.29468
YNL104C		chrXIV	424895	426754	-	protein_coding	3551	3093	3732	275	191	330	10.0679	10.0679	10.0679	10.0679	0.179464	0.327482	0.507594	0.618799	0.00171739	0.00977194	0.289791	0.114891	0.25731	0.551433	0.0042828	0.023624
YNL103W	MET4	chrXIV	427735	429753	+	protein_coding	213	196	218	59	62	88	6.97772	6.97772	6.97772	6.97772	0.451159	0.0101739	0.0463634	0.492471	0.00553579	0.0235225	0.598556	0.000748113	0.00715933	0.525935	0.00262941	0.0162259
YNL102W	POL1	chrXIV	430087	434493	+	protein_coding	43	47	56	64	54	88	6.35669	6.35669	6.35669	6.35669	0.485768	0.0220846	0.0802097	0.903568	8.68076e-05	0.000948122	0.397369	0.0510365	0.147507	0.736688	0.00070412	0.00583123
YNL101W		chrXIV	434999	437140	+	protein_coding	239	247	171	67	78	78	7.00433	7.00433	7.00433	7.00433	0.18273	0.101054	0.230697	0.182309	0.101786	0.210449	0.110387	0.299255	0.482483	0.0602951	0.570164	0.73061
YNL100W	AIM37	chrXIV	437613	438317	+	protein_coding	58	60	51	37	47	29	5.67833	5.67833	5.67833	5.67833	0.357322	0.0149762	0.0607616	0.284333	0.0495414	0.122955	0.303478	0.0291443	0.0991039	0.23513	0.0886469	0.209589
YNL099C		chrXIV	438567	439283	-	protein_coding	50	44	41	34	27	27	5.25289	5.25289	5.25289	5.25289	-0.0645718	0.683516	0.807549	0.193039	0.219872	0.367244	0.0827715	0.576974	0.729568	0.21894	0.147447	0.299942
YNL098C	RAS2	chrXIV	439602	440570	-	protein_coding	95	81	91	52	55	56	6.21221	6.21221	6.21221	6.21221	-0.672736	0.00207246	0.0142635	-0.871689	0.000146664	0.00144483	-0.697226	0.00109983	0.00941885	-0.654979	0.00203596	0.0132988
YNL097W-A		chrXIV	441431	441586	+	protein_coding	7	10	10	7	7	6	2.39309	2.39309	2.39309	2.39309	-0.818355	0.108566	0.24254	-0.997208	0.0563568	0.135752	-0.963963	0.0365211	0.116501	-1.46867	0.00448206	0.0245881
YNL097C-B	YNL097C-B	chrXIV	440797	440919	-	protein_coding	3	3	2	1	2	1	2.11786	2.11786	2.11786	2.11786	0.800536	0.0317159	0.104261	0.502763	0.178666	0.316352	0.933206	0.00402769	0.0241381	0.753451	0.020675	0.0766583
YNL097C		chrXIV	441366	442358	-	protein_coding	29	26	35	30	29	21	4.79657	4.79657	4.79657	4.79657	-0.0253771	0.899222	0.950737	-0.107812	0.591166	0.72861	-0.210681	0.268595	0.452083	-0.195926	0.306396	0.49025
YNL096C	RPS7B	chrXIV	443398	444315	-	protein_coding	471	357	418	274	234	337	8.08549	8.08549	8.08549	8.08549	-0.786256	0.000199626	0.00268015	-0.873362	5.4659e-05	0.000656452	-0.700351	0.00066663	0.00650342	-0.546047	0.00597282	0.0307292
YNL095C		chrXIV	444912	446840	-	protein_coding	81	90	73	39	25	40	5.86596	5.86596	5.86596	5.86596	0.296959	0.109783	0.244147	0.292517	0.115055	0.230608	0.209563	0.240532	0.42037	0.452003	0.0147759	0.0598282
YNL094W		chrXIV	447611	449374	+	protein_coding	103	109	86	57	60	57	6.16369	6.16369	6.16369	6.16369	-0.0950028	0.394825	0.574837	0.021178	0.847999	0.910187	-0.0852522	0.426455	0.605677	-0.112177	0.300406	0.48323
YNL093W		chrXIV	449868	450530	+	protein_coding	1	1	3	1	1	0	2.05655	2.05655	2.05655	2.05655	0.187845	0.726917	0.836051	0.289525	0.587056	0.72668	0.234217	0.617801	0.760768	0.281388	0.552933	0.715833
YNL092W		chrXIV	450871	452073	+	protein_coding	7	9	9	3	3	4	3.22099	3.22099	3.22099	3.22099	0.648421	0.0903918	0.214556	0.486922	0.203585	0.346434	-0.210498	0.527025	0.691446	-0.0836563	0.801752	0.891674
YNL091W		chrXIV	452408	456130	+	protein_coding	123	103	136	141	130	139	7.13044	7.13044	7.13044	7.13044	0.00396289	0.97059	0.987471	-0.072845	0.500857	0.654458	-0.093999	0.37833	0.561258	-0.143735	0.182838	0.346209
YNL090W		chrXIV	456565	457143	+	protein_coding	23	31	27	27	25	28	4.98234	4.98234	4.98234	4.98234	0.129921	0.638117	0.773822	-0.0282559	0.919356	0.956814	0.135588	0.613944	0.757876	0.0162714	0.952351	0.979148
YNL088W	TOP2	chrXIV	457704	461990	+	protein_coding	68	58	81	115	104	130	6.87191	6.87191	6.87191	6.87191	0.33234	0.0349226	0.11146	0.622868	0.000243002	0.00216724	0.180421	0.233212	0.412164	0.466466	0.00366152	0.0209244
YNL087W		chrXIV	462411	465947	+	protein_coding	140	158	152	480	421	351	8.16912	8.16912	8.16912	8.16912	-0.716525	1.12543e-06	4.11224e-05	-0.877626	2.7312e-08	1.12016e-06	-0.666729	3.48392e-06	9.21251e-05	-0.74869	5.04652e-07	1.41514e-05
YNL086W	SNN1	chrXIV	466334	466642	+	protein_coding	9	14	9	5	5	9	3.10451	3.10451	3.10451	3.10451	0.473607	0.0971	0.224959	0.450376	0.11044	0.223963	-0.0147556	0.981321	0.989196	0.318756	0.208211	0.379983
YNL085W		chrXIV	467131	469623	+	protein_coding	177	174	161	269	236	254	7.76416	7.76416	7.76416	7.76416	-0.289847	0.00779132	0.0374592	-0.155806	0.135833	0.260725	-0.207879	0.0481303	0.142004	-0.133541	0.196313	0.3644
YNL084C		chrXIV	470053	471102	-	protein_coding	52	58	46	52	58	56	5.90937	5.90937	5.90937	5.90937	-0.134468	0.310587	0.491548	-0.200295	0.136938	0.262036	0.0390636	0.759483	0.857464	-0.175803	0.179874	0.34351
YNL083W		chrXIV	471377	472861	+	protein_coding	21	23	19	13	12	18	4.68058	4.68058	4.68058	4.68058	0.50338	0.00541865	0.0290909	0.81665	2.39424e-05	0.000340445	0.184316	0.253922	0.437398	0.534646	0.00189845	0.0126048
YNL082W		chrXIV	473391	476012	+	protein_coding	13	17	15	17	16	23	4.66067	4.66067	4.66067	4.66067	0.987593	3.57281e-06	0.000103502	0.883442	2.1589e-05	0.000314397	0.626627	0.000756513	0.0072054	0.748191	0.000104546	0.00120748
YNL081C		chrXIV	476188	476619	-	protein_coding	30	30	31	28	34	28	4.88993	4.88993	4.88993	4.88993	0.155675	0.326645	0.506779	0.00381059	0.980212	0.989402	0.12469	0.391716	0.574333	0.16284	0.268496	0.449656
YNL080C		chrXIV	476932	478032	-	protein_coding	77	66	73	52	49	55	5.79541	5.79541	5.79541	5.79541	-0.13201	0.237573	0.410762	-0.276514	0.0175911	0.0560849	-0.275243	0.0134757	0.0568543	-0.467096	0.000125324	0.00139405
YNL079C	TPM1	chrXIV	478566	479165	-	protein_coding	151	153	174	244	248	279	7.99392	7.99392	7.99392	7.99392	0.201722	0.206016	0.376842	0.247711	0.123014	0.241816	0.24092	0.130502	0.2813	0.232693	0.144094	0.295391
YNL078W	NIS1	chrXIV	479768	480991	+	protein_coding	34	35	29	43	36	56	5.40231	5.40231	5.40231	5.40231	-0.410564	0.0637182	0.167431	-0.767662	0.00136076	0.00816138	-0.608433	0.00545236	0.0299656	-1.01401	3.46821e-05	0.000494323
YNL077W		chrXIV	481391	482977	+	protein_coding	26	32	24	27	34	19	5.26246	5.26246	5.26246	5.26246	0.477815	0.0521498	0.145831	0.686275	0.00633071	0.0259318	0.150773	0.500442	0.671209	0.353507	0.120004	0.259994
YNL076W	MKS1	chrXIV	483556	485310	+	protein_coding	63	61	53	43	37	41	5.60814	5.60814	5.60814	5.60814	0.140017	0.278463	0.457204	0.104077	0.419009	0.578192	0.0679497	0.585084	0.735657	0.0134842	0.914343	0.960167
YNL075W		chrXIV	485607	486479	+	protein_coding	11	11	16	96	103	92	5.29161	5.29161	5.29161	5.29161	-0.230285	0.482273	0.650329	-0.114825	0.724695	0.827968	-0.0126468	0.968225	0.984087	0.317107	0.320055	0.503421
YNL074C	MLF3	chrXIV	486766	488124	-	protein_coding	86	72	67	51	41	50	5.94621	5.94621	5.94621	5.94621	-0.112316	0.445647	0.619553	-0.0349933	0.810164	0.884548	0.057642	0.680782	0.807801	-0.0549271	0.697503	0.822461
YNL073W		chrXIV	488386	490116	+	protein_coding	54	64	49	45	47	42	5.74492	5.74492	5.74492	5.74492	-0.173569	0.312561	0.493177	-0.151287	0.376278	0.537578	-0.252754	0.127617	0.277062	-0.237783	0.152909	0.307091
YNL072W	RNH201	chrXIV	490317	491240	+	protein_coding	3	3	5	11	10	11	3.39872	3.39872	3.39872	3.39872	-0.252331	0.327217	0.507417	0.0823263	0.776442	0.860698	0.106724	0.655947	0.789993	0.405925	0.0955062	0.220709
YNL071W	LAT1	chrXIV	491523	492971	+	protein_coding	202	180	170	143	118	140	7.47429	7.47429	7.47429	7.47429	-0.10398	0.312197	0.492989	0.177361	0.0884728	0.190297	-0.232084	0.0265343	0.0925782	-0.00480858	0.961808	0.984339
YNL070W	TOM7	chrXIV	493366	493548	+	protein_coding	55	59	46	40	44	35	5.31053	5.31053	5.31053	5.31053	-0.0208374	0.90782	0.955465	-0.153072	0.401759	0.562257	-0.320156	0.0745486	0.19077	-0.315638	0.0812971	0.197081
YNL069C	RPL16B	chrXIV	493956	495001	-	protein_coding	491	355	513	1243	1101	1531	9.32977	9.32977	9.32977	9.32977	-0.858831	0.00126936	0.0100301	-0.729264	0.00507107	0.0220111	-0.765507	0.00341391	0.0215975	-0.457871	0.0663787	0.172054
YNL068C		chrXIV	495701	498289	-	protein_coding	67	62	79	66	59	65	5.89645	5.89645	5.89645	5.89645	-0.12949	0.326282	0.506476	-0.0668572	0.608938	0.743326	0.0462287	0.714647	0.830015	0.148776	0.245677	0.42363
YNL067W	RPL9B	chrXIV	499681	500256	+	protein_coding	196	158	218	427	357	422	7.98521	7.98521	7.98521	7.98521	-0.270317	0.22269	0.394997	-0.239562	0.278589	0.435904	-0.110091	0.613689	0.757716	0.129561	0.552809	0.715833
YNL066W	SUN4	chrXIV	501515	502777	+	protein_coding	203	166	173	345	272	268	7.89956	7.89956	7.89956	7.89956	-0.601722	0.000147418	0.00211616	-0.764972	5.52477e-06	0.000101551	-0.634721	6.8517e-05	0.00108139	-0.773803	4.07175e-06	7.86814e-05
YNL065W		chrXIV	503724	505484	+	protein_coding	41	38	39	97	83	115	7.29157	7.29157	7.29157	7.29157	0.994253	0.0172903	0.0673407	1.5474	0.000496394	0.00383196	0.784987	0.0518911	0.148835	1.24155	0.0033507	0.0195371
YNL064C	YDJ1	chrXIV	505868	507097	-	protein_coding	52	46	54	323	317	340	7.25275	7.25275	7.25275	7.25275	-0.519903	0.0141068	0.0583771	-0.0963654	0.630034	0.760303	-0.437075	0.03393	0.110755	-0.0245807	0.901124	0.953973
YNL063W		chrXIV	507758	508702	+	protein_coding	22	23	25	19	20	18	4.34875	4.34875	4.34875	4.34875	0.298505	0.0987014	0.22682	0.324312	0.0913103	0.194733	0.542443	0.00213646	0.0151182	0.38079	0.0281793	0.0950716
YNL062C	GCD10	chrXIV	508776	510212	-	protein_coding	8	13	19	82	72	79	5.45501	5.45501	5.45501	5.45501	0.0133061	0.964734	0.98432	0.0976769	0.744701	0.841659	-0.313863	0.286793	0.469985	0.00345741	0.990532	0.996648
YNL061W	NOP2	chrXIV	510540	512396	+	protein_coding	32	26	38	235	209	215	6.90601	6.90601	6.90601	6.90601	-0.295403	0.283819	0.462846	-0.108936	0.689191	0.805687	-0.545666	0.0506007	0.146598	-0.0802468	0.76569	0.867908
YNL059C		chrXIV	512668	514935	-	protein_coding	104	96	98	71	75	82	6.54596	6.54596	6.54596	6.54596	0.074402	0.484144	0.651802	-0.0156963	0.882358	0.933123	0.0520979	0.616137	0.759495	0.0910843	0.384283	0.565222
YNL058C		chrXIV	515763	516713	-	protein_coding	24	25	30	31	36	63	5.05588	5.05588	5.05588	5.05588	-0.629274	0.00258449	0.0167727	-0.507716	0.0121814	0.042649	-0.562415	0.00546996	0.030035	-0.392522	0.0456865	0.133906
YNL056W		chrXIV	517249	517842	+	protein_coding	29	33	30	27	23	34	4.82711	4.82711	4.82711	4.82711	-0.0263947	0.878918	0.937632	0.0578465	0.736279	0.835818	0.403932	0.0206929	0.0776337	0.336105	0.0540098	0.150077
YNL055C	POR1	chrXIV	517994	518845	-	protein_coding	190	201	154	211	157	156	7.86138	7.86138	7.86138	7.86138	-0.259388	0.0946935	0.220598	0.105835	0.485424	0.63914	-0.0818595	0.587164	0.736992	0.281141	0.0687965	0.175752
YNL054W-B		chrXIV	519456	524706	+	transposable_element	98	119	81	35	44	43	5.7447	5.7447	5.7447	5.7447	-0.824329	1.35652e-06	4.78272e-05	-1.49409	1.52924e-11	1.88158e-09	-0.760146	2.65685e-06	7.38163e-05	-1.11041	3.58978e-09	2.24506e-07
YNL054W		chrXIV	526086	529583	+	protein_coding	75	62	67	61	55	70	6.29037	6.29037	6.29037	6.29037	0.224463	0.0853025	0.206459	0.301772	0.0228838	0.06802	0.333286	0.0108641	0.0486985	0.152435	0.228249	0.403907
YNL053W		chrXIV	529942	531411	+	protein_coding	35	37	30	46	44	47	5.00673	5.00673	5.00673	5.00673	-0.267765	0.163574	0.32113	-0.25584	0.181639	0.319811	-0.10816	0.556519	0.714036	-0.172423	0.357279	0.538509
YNL052W		chrXIV	531725	532186	+	protein_coding	32	38	34	51	53	50	5.67332	5.67332	5.67332	5.67332	0.33035	0.0473252	0.137439	0.695918	0.00011345	0.00118189	0.361786	0.0286541	0.0978659	0.965184	7.31152e-07	1.86785e-05
YNL051W	COG5	chrXIV	532659	533870	+	protein_coding	36	31	33	30	32	34	4.85875	4.85875	4.85875	4.85875	-0.162718	0.315461	0.496065	-0.2203	0.176992	0.314681	0.208641	0.180728	0.35047	0.0726529	0.642111	0.786048
YNL050C		chrXIV	534079	534982	-	protein_coding	20	19	20	26	31	37	4.59535	4.59535	4.59535	4.59535	0.335774	0.111367	0.24694	0.400497	0.0574668	0.137651	0.331575	0.0989592	0.232421	0.514959	0.01293	0.0543238
YNL049C	SFB2	chrXIV	535281	537911	-	protein_coding	153	154	135	67	60	70	6.75839	6.75839	6.75839	6.75839	0.00558863	0.955756	0.980976	0.130455	0.199699	0.341847	0.201243	0.0460552	0.137666	0.262311	0.0110822	0.0484868
YNL048W		chrXIV	538173	539819	+	protein_coding	47	44	40	66	74	52	5.60759	5.60759	5.60759	5.60759	-0.435423	0.00146118	0.0110671	-0.554897	0.000110836	0.00116214	-0.401944	0.00227436	0.0158705	-0.524032	0.000165263	0.00173887
YNL047C	SLM2	chrXIV	539911	541881	-	protein_coding	37	40	33	20	22	29	5.22596	5.22596	5.22596	5.22596	0.160385	0.286503	0.465378	0.283709	0.0620157	0.146338	0.303798	0.0390118	0.12193	0.324558	0.0294727	0.0980092
YNL046W		chrXIV	542304	542822	+	protein_coding	40	31	36	16	16	18	4.55444	4.55444	4.55444	4.55444	-0.276962	0.148791	0.300021	-0.547873	0.00748471	0.0295784	-0.200276	0.256146	0.439372	-0.566943	0.00362616	0.0208211
YNL045W		chrXIV	542963	544978	+	protein_coding	79	84	76	65	68	64	6.33118	6.33118	6.33118	6.33118	-0.208638	0.231266	0.403211	0.00379562	0.982236	0.990852	-0.14187	0.392827	0.575401	-0.204301	0.223951	0.399823
YNL044W		chrXIV	545268	545877	+	protein_coding	35	30	38	62	49	55	5.4932	5.4932	5.4932	5.4932	-0.28012	0.0639631	0.167521	-0.359537	0.0200172	0.0619209	-0.476787	0.00189514	0.0138495	-0.651206	7.31258e-05	0.000905288
YNL043C		chrXIV	545589	545909	-	protein_coding	2	3	3	1	0	0	1.37043	1.37043	1.37043	1.37043	0.55657	0.332872	0.513299	0.68	0.196759	0.338834	0.509631	0.235474	0.414836	-0.285141	0.554399	0.71716
YNL042W		chrXIV	548100	549290	+	protein_coding	30	31	24	28	34	23	4.497	4.497	4.497	4.497	-0.412121	0.0448065	0.132486	-0.274282	0.169104	0.304336	-0.49491	0.0109009	0.0487913	-0.301696	0.108269	0.241953
YNL041C	COG6	chrXIV	549468	551987	-	protein_coding	160	165	131	56	50	55	6.56436	6.56436	6.56436	6.56436	0.175012	0.0883056	0.211449	0.238597	0.0224658	0.067219	0.385126	0.000385045	0.0042362	0.353676	0.000992939	0.00756818
YNL040W		chrXIV	553380	554750	+	protein_coding	18	18	20	18	19	17	4.89473	4.89473	4.89473	4.89473	-0.194869	0.183068	0.3478	0.206066	0.14909	0.278718	-0.527608	0.000390172	0.00427699	-0.110799	0.40593	0.58521
YNL039W	BDP1	chrXIV	555048	556832	+	protein_coding	25	31	31	30	40	37	5.30853	5.30853	5.30853	5.30853	-0.024673	0.861161	0.928293	0.329757	0.0227445	0.06787	-0.0829459	0.538749	0.699822	0.164237	0.227017	0.403029
YNL038W		chrXIV	557020	557783	+	protein_coding	45	56	41	46	66	34	5.71663	5.71663	5.71663	5.71663	0.193758	0.349288	0.52894	-0.317208	0.138758	0.264836	0.0460064	0.821046	0.896911	-0.0815679	0.692155	0.818878
YNL037C		chrXIV	557920	559002	-	protein_coding	98	151	105	81	99	64	6.5467	6.5467	6.5467	6.5467	0.137213	0.616848	0.758353	0.173026	0.526652	0.677251	0.447016	0.100415	0.234471	0.628056	0.023747	0.0841191
YNL036W	NCE103	chrXIV	559814	560479	+	protein_coding	383	289	388	40	36	47	7.00237	7.00237	7.00237	7.00237	0.735057	0.00213132	0.0145689	0.123619	0.589674	0.72794	0.947859	0.00011157	0.00159397	0.172664	0.446827	0.624895
YNL035C		chrXIV	568522	569691	-	protein_coding	29	37	27	48	37	45	5.08165	5.08165	5.08165	5.08165	-0.0716101	0.62587	0.7657	-0.194368	0.19405	0.335234	-0.122764	0.385375	0.568352	-0.0172609	0.902668	0.954312
YNL032W	SIW14	chrXIV	574506	575351	+	protein_coding	33	38	39	30	31	32	5.31668	5.31668	5.31668	5.31668	0.450527	0.00163567	0.0119388	0.198378	0.143546	0.271723	0.296636	0.0248099	0.0881951	0.282513	0.0332859	0.106236
YNL031C		chrXIV	575640	576050	-	protein_coding	314	318	383	505	457	369	8.60988	8.60988	8.60988	8.60988	0.163096	0.300754	0.482127	-0.0997529	0.525143	0.676082	0.201013	0.202651	0.378028	-0.100856	0.519214	0.688289
YNL030W		chrXIV	576727	577038	+	protein_coding	164	162	259	451	373	337	8.22771	8.22771	8.22771	8.22771	-0.0136176	0.93844	0.972394	-0.222468	0.213629	0.359066	0.0911446	0.604861	0.750351	-0.0488214	0.78162	0.876886
YNL029C		chrXIV	577205	578773	-	protein_coding	49	35	36	49	57	45	5.14829	5.14829	5.14829	5.14829	-0.263552	0.0922919	0.217185	-0.27066	0.0845312	0.183654	-0.10953	0.45155	0.62728	-0.227199	0.129263	0.273522
YNL027W	CRZ1	chrXIV	579580	581616	+	protein_coding	82	73	85	73	80	50	6.12939	6.12939	6.12939	6.12939	0.0285358	0.822752	0.903455	-0.121013	0.347469	0.508715	-0.423966	0.00138714	0.0112256	-0.588874	3.54555e-05	0.000502949
YNL026W	SAM50	chrXIV	581920	583374	+	protein_coding	37	37	41	37	33	42	5.19421	5.19421	5.19421	5.19421	-0.178105	0.192597	0.358875	0.0984888	0.458742	0.615981	0.129571	0.312245	0.496808	0.0781691	0.543983	0.709119
YNL025C	SSN8	chrXIV	584320	585291	-	protein_coding	29	30	28	14	17	14	4.71858	4.71858	4.71858	4.71858	-0.065415	0.769341	0.864236	-0.409213	0.0781185	0.173728	0.081021	0.701328	0.821714	-0.224237	0.30329	0.486313
YNL024C-A		chrXIV	586602	586820	-	protein_coding	47	51	46	25	31	31	5.50895	5.50895	5.50895	5.50895	0.779548	0.000722516	0.00655273	0.505814	0.0225943	0.0675363	0.520322	0.0153357	0.0625993	0.333011	0.115888	0.253976
YNL024C		chrXIV	587107	587847	-	protein_coding	11	15	12	27	28	21	3.40818	3.40818	3.40818	3.40818	-0.329301	0.334975	0.514775	-1.11854	0.00422426	0.0191542	-0.914869	0.00971877	0.0450726	-0.829158	0.0196074	0.073745
YNL023C		chrXIV	588263	591160	-	protein_coding	76	73	83	90	80	103	6.37234	6.37234	6.37234	6.37234	0.428545	0.0861906	0.20794	0.516587	0.0404733	0.105257	0.166216	0.48327	0.656077	0.539013	0.0281261	0.0949453
YNL022C		chrXIV	591427	592899	-	protein_coding	28	30	32	47	46	53	5.14793	5.14793	5.14793	5.14793	-0.121254	0.636151	0.77279	-0.0537815	0.833153	0.900282	-0.0929142	0.704184	0.823574	-0.0485512	0.843756	0.917616
YNL021W		chrXIV	593227	595347	+	protein_coding	71	74	75	69	59	61	6.07959	6.07959	6.07959	6.07959	0.154993	0.153174	0.306501	0.0714556	0.506167	0.658826	-0.0108869	0.979591	0.988559	0.0401731	0.697053	0.822092
YNL020C		chrXIV	595623	597539	-	protein_coding	48	43	59	40	38	28	5.31082	5.31082	5.31082	5.31082	-0.150996	0.530708	0.690917	-0.43324	0.0818233	0.179321	-0.247449	0.271768	0.45547	-0.593912	0.0132908	0.0552241
YNL018C		chrXIV	599936	601774	-	protein_coding	0	0	1	1	1	0	0.640647	0.640647	0.640647	0.640647	-3.39576	0.00351079	0.0210403	-1.72569	0.0441857	0.112238	-0.553182	0.431329	0.610156	-1.61844	0.0612673	0.163471
YNL017C		chrXIV	602138	602476	-	protein_coding	0	0	1	2	4	2	0.20384	0.20384	0.20384	0.20384	0.0874517	0.956003	0.981063	0.0248095	0.988136	0.992747	0.808876	0.434263	0.612028	-1.76462	0.250247	0.428375
YNL016W	PUB1	chrXIV	602907	604268	+	protein_coding	185	153	177	347	311	308	7.86684	7.86684	7.86684	7.86684	-0.311759	0.0253546	0.0887706	-0.212895	0.118447	0.235168	-0.387454	0.00612052	0.0324148	-0.156668	0.242825	0.419843
YNL015W	PBI2	chrXIV	605384	605611	+	protein_coding	10	15	8	10	13	8	4.67098	4.67098	4.67098	4.67098	0.212399	0.398516	0.578813	0.838705	0.00143182	0.00846317	-0.053157	0.819038	0.89586	0.396393	0.0924215	0.216056
YNL014W	HEF3	chrXIV	606319	609453	+	protein_coding	16	28	23	16	13	8	4.96656	4.96656	4.96656	4.96656	0.867236	0.00387567	0.0227077	1.39613	1.29558e-05	0.00020719	0.734737	0.0083543	0.0409497	1.16673	8.46046e-05	0.00101126
YNL012W		chrXIV	609686	611665	+	protein_coding	0	2	2	2	1	1	2.42697	2.42697	2.42697	2.42697	0.428685	0.304783	0.485735	0.728155	0.0769587	0.171592	0.411634	0.260824	0.443724	0.453464	0.220955	0.396115
YNL011C		chrXIV	611836	613170	-	protein_coding	50	48	35	24	26	18	4.92255	4.92255	4.92255	4.92255	-0.239941	0.332228	0.512781	-0.271731	0.272565	0.429116	0.0491565	0.833813	0.904798	-0.223667	0.353414	0.534655
YNL010W		chrXIV	613635	614360	+	protein_coding	58	62	48	168	176	145	6.67643	6.67643	6.67643	6.67643	-0.421952	0.00152464	0.0114472	-0.428715	0.00131017	0.00793869	-0.331094	0.00937443	0.0440175	-0.226345	0.0680247	0.17452
YNL009W		chrXIV	614821	616083	+	protein_coding	11	13	10	10	11	9	4.01474	4.01474	4.01474	4.01474	0.827438	0.0018298	0.012933	0.461246	0.0716332	0.163088	0.560886	0.0183368	0.0713702	0.0842429	0.722149	0.839536
YNL008C		chrXIV	616211	618241	-	protein_coding	106	120	93	56	53	54	6.14004	6.14004	6.14004	6.14004	-0.131542	0.376357	0.556277	-0.158178	0.288121	0.446666	-0.0439666	0.758152	0.856723	-0.0574123	0.689849	0.817112
YNL007C		chrXIV	618507	619565	-	protein_coding	75	104	66	128	195	98	6.7058	6.7058	6.7058	6.7058	0.216679	0.414476	0.593276	0.569576	0.0359887	0.0966054	0.173635	0.497777	0.668843	0.361833	0.162868	0.321207
YNL006W		chrXIV	620067	620978	+	protein_coding	73	81	79	46	50	41	5.73875	5.73875	5.73875	5.73875	0.628082	0.000910702	0.00783256	0.290522	0.10501	0.215709	0.334672	0.0493428	0.144482	0.322191	0.0598647	0.161055
YNL005C	MRP7	chrXIV	621313	622428	-	protein_coding	75	72	78	48	49	56	5.8852	5.8852	5.8852	5.8852	-0.228744	0.0771974	0.192722	-0.00975318	0.937777	0.968786	-0.101417	0.400245	0.581465	0.0877132	0.466313	0.643783
YNL004W	HRB1	chrXIV	622915	624621	+	protein_coding	167	172	189	86	74	89	6.82402	6.82402	6.82402	6.82402	0.181858	0.232527	0.404803	0.165126	0.279321	0.43651	0.217477	0.1463	0.303735	0.182843	0.222146	0.397424
YNL003C	PET8	chrXIV	624975	625829	-	protein_coding	53	43	51	34	32	27	5.1632	5.1632	5.1632	5.1632	0.123344	0.451636	0.625238	0.13707	0.402337	0.562675	-0.0141238	0.925955	0.961354	-0.0529171	0.730557	0.844426
YNL002C	RLP7	chrXIV	626174	627142	-	protein_coding	19	18	27	190	194	155	6.332	6.332	6.332	6.332	-0.349094	0.203715	0.374336	-0.203013	0.454769	0.612004	-0.570967	0.0383809	0.120395	-0.193654	0.466715	0.644191
YNL001W		chrXIV	627456	628616	+	protein_coding	31	31	30	55	55	56	5.30083	5.30083	5.30083	5.30083	0.174205	0.261289	0.43844	0.416422	0.00936489	0.0350689	-0.176229	0.228917	0.407242	0.0283031	0.84517	0.918279
YMR323W		chrXIII	920088	921401	+	protein_coding	0	0	1	0	0	0	0.69712	0.69712	0.69712	0.69712	1.94705	0.0381686	0.119119	0.527959	0.643784	0.770572	0.871146	0.183037	0.353356	0.0858787	0.906557	0.956366
YMR322C	SNO4	chrXIII	918366	919079	-	protein_coding	1	0	0	0	0	0	0.435473	0.435473	0.435473	0.435473	0.11043	0.937005	0.971789	1.76672	0.105469	0.216356	3.8313	0.0452598	0.135892	4.23703	0.0243582	0.0855949
YMR320W		chrXIII	916746	917051	+	protein_coding	15	21	10	14	14	8	3.35803	3.35803	3.35803	3.35803	1.01143	0.00161557	0.0118639	0.32161	0.313093	0.4744	0.900601	0.00185594	0.0136457	0.599227	0.0366669	0.114186
YMR319C		chrXIII	912880	914538	-	protein_coding	106	113	82	257	382	216	7.41389	7.41389	7.41389	7.41389	-0.262569	0.174395	0.336242	-0.49874	0.0132413	0.0451966	0.00365113	0.984625	0.991533	-0.468359	0.0192706	0.0730706
YMR318C	ADH6	chrXIII	911061	912143	-	protein_coding	98	108	104	188	183	195	7.12652	7.12652	7.12652	7.12652	-0.394641	0.0213808	0.0783141	-0.439347	0.0113293	0.0405259	-0.687677	0.000175747	0.00229517	-0.677444	0.000217023	0.00221392
YMR317W		chrXIII	907364	910786	+	protein_coding	15	2	4	30	5	13	2.21176	2.21176	2.21176	2.21176	-1.47496	0.0568964	0.155146	-2.14537	0.0123099	0.0429821	-1.48459	0.0695074	0.182042	-0.790636	0.295034	0.477648
YMR316W		chrXIII	904825	905835	+	protein_coding	39	30	50	64	98	31	5.32168	5.32168	5.32168	5.32168	-1.46548	4.0267e-05	0.000768921	-1.65281	8.03503e-06	0.000138535	-1.92274	1.14826e-07	5.22695e-06	-2.24196	1.02992e-08	5.17447e-07
YMR316C-B		chrXIII	907321	907629	-	protein_coding	8	8	11	4	3	2	2.56692	2.56692	2.56692	2.56692	0.322619	0.428522	0.604451	0.140395	0.730768	0.832225	0.0239844	0.94823	0.972589	0.193376	0.601143	0.756127
YMR315W		chrXIII	902800	903849	+	protein_coding	89	78	82	59	56	44	6.27952	6.27952	6.27952	6.27952	-0.351703	0.0444724	0.131628	-0.0521484	0.755661	0.84729	-0.50772	0.00351966	0.0221042	-0.42875	0.0122178	0.0519418
YMR314W		chrXIII	901709	902413	+	protein_coding	53	47	51	132	142	123	6.21243	6.21243	6.21243	6.21243	-0.124687	0.277684	0.456318	-0.00633035	0.955431	0.977978	-0.0431832	0.697348	0.819355	-0.0982492	0.381933	0.563605
YMR313C		chrXIII	899379	901307	-	protein_coding	147	155	135	86	87	72	6.73082	6.73082	6.73082	6.73082	-0.0265822	0.835968	0.913279	-0.201687	0.124931	0.244668	0.0656778	0.600155	0.746014	-0.161381	0.206439	0.37773
YMR312W	ELP6	chrXIII	898405	899226	+	protein_coding	4	5	3	14	14	19	3.50449	3.50449	3.50449	3.50449	-0.0276154	0.896112	0.94871	0.183915	0.378969	0.540143	-0.241703	0.226975	0.404982	-0.0491081	0.804054	0.892907
YMR311C		chrXIII	896914	897603	-	protein_coding	70	70	71	54	49	53	5.92803	5.92803	5.92803	5.92803	-0.00886213	0.953631	0.979796	0.0681264	0.653905	0.779437	-0.0438272	0.764677	0.860601	0.0429227	0.769984	0.870518
YMR310C		chrXIII	895716	896669	-	protein_coding	14	10	15	43	35	35	4.45573	4.45573	4.45573	4.45573	-0.0826141	0.801457	0.88954	-0.0626947	0.84829	0.910187	-0.0354626	0.909365	0.95233	-0.0995026	0.753226	0.860727
YMR309C		chrXIII	892988	895426	-	protein_coding	230	181	256	544	498	503	8.27628	8.27628	8.27628	8.27628	-0.533816	0.00846795	0.0402628	-0.306664	0.115544	0.231126	-0.559129	0.00586331	0.0314781	-0.21493	0.262898	0.443545
YMR308C	PSE1	chrXIII	888952	892221	-	protein_coding	227	179	205	411	389	392	7.92363	7.92363	7.92363	7.92363	-0.591366	0.000185731	0.00253342	-0.390106	0.0085991	0.0328751	-0.551513	0.000378344	0.00417008	-0.249898	0.0799877	0.194847
YMR307W	GAS1	chrXIII	887003	888682	+	protein_coding	626	508	698	2498	1989	1811	10.6533	10.6533	10.6533	10.6533	-0.494029	0.00250404	0.0164453	-0.64007	0.000178254	0.00168782	-0.443599	0.00590952	0.0316136	-0.512508	0.00180692	0.0121044
YMR306W		chrXIII	881159	886516	+	protein_coding	18	22	25	11	11	13	4.56567	4.56567	4.56567	4.56567	1.61958	1.36772e-10	1.6492e-08	2.12659	8.4321e-14	2.21031e-11	1.41814	1.43642e-09	1.29257e-07	1.94922	5.1128e-13	8.56251e-11
YMR306C-A		chrXIII	886183	886572	-	protein_coding	3	5	4	6	5	6	2.12896	2.12896	2.12896	2.12896	0.745138	0.0176665	0.0683305	-0.130992	0.690389	0.806095	0.406644	0.195949	0.369179	0.205064	0.559723	0.720601
YMR305C		chrXIII	879063	880232	-	protein_coding	142	134	168	313	228	252	7.84884	7.84884	7.84884	7.84884	-0.0657515	0.657606	0.787116	0.127778	0.390831	0.551701	0.0850052	0.566305	0.720611	0.19258	0.198994	0.368284
YMR304W		chrXIII	874987	878679	+	protein_coding	165	168	155	77	72	57	7.26017	7.26017	7.26017	7.26017	0.317517	0.0834888	0.203293	0.329012	0.0731864	0.165259	0.285448	0.112321	0.252963	0.245786	0.170165	0.330304
YMR304C-A		chrXIII	878780	879130	-	protein_coding	3	2	1	4	5	3	2.02838	2.02838	2.02838	2.02838	0.256121	0.442021	0.616743	0.208738	0.529666	0.679727	0.103367	0.770453	0.864037	-0.0146283	0.964056	0.985302
YMR303C	ADH2	chrXIII	873291	874337	-	protein_coding	5	7	8	9	10	11	3.03663	3.03663	3.03663	3.03663	0.885383	0.0175055	0.067872	-1.04946	0.0215212	0.0651035	0.875215	0.0115646	0.0509058	-0.999273	0.0166153	0.0656017
YMR302C	YME2	chrXIII	870073	872625	-	protein_coding	121	122	102	54	58	51	6.61782	6.61782	6.61782	6.61782	0.32302	0.00388649	0.0227077	0.798303	8.25942e-09	4.14967e-07	0.156057	0.129804	0.280207	0.61393	7.98965e-07	1.99874e-05
YMR301C		chrXIII	867555	869627	-	protein_coding	189	153	148	44	38	45	6.36191	6.36191	6.36191	6.36191	0.353818	0.105018	0.237058	0.591435	0.00839112	0.0322641	-0.00338112	0.986889	0.99248	-0.179431	0.392536	0.573165
YMR300C		chrXIII	865559	867091	-	protein_coding	289	252	224	184	142	186	7.24047	7.24047	7.24047	7.24047	-1.01896	0.000107705	0.00163978	-0.836004	0.00094936	0.00612815	-0.986348	0.000132266	0.00182062	-0.760507	0.00202159	0.0132313
YMR299C		chrXIII	864412	865350	-	protein_coding	15	15	18	18	25	20	4.75069	4.75069	4.75069	4.75069	0.0694238	0.659782	0.788469	0.121397	0.442009	0.600346	0.317458	0.0457487	0.137155	0.144244	0.358661	0.539647
YMR298W		chrXIII	863819	864271	+	protein_coding	47	43	47	38	51	42	5.48299	5.48299	5.48299	5.48299	-0.286941	0.030827	0.101982	-0.22307	0.0868532	0.187348	-0.0389848	0.752064	0.853529	-0.0260346	0.833857	0.910747
YMR297W	PRC1	chrXIII	861922	863520	+	protein_coding	299	349	288	321	334	266	8.8248	8.8248	8.8248	8.8248	0.0649329	0.636421	0.772962	0.179856	0.19569	0.337436	0.0768019	0.57471	0.72763	0.0232617	0.864813	0.92957
YMR296C	LCB1	chrXIII	859215	860891	-	protein_coding	78	68	82	204	203	189	7.17762	7.17762	7.17762	7.17762	-0.582274	1.176e-06	4.24558e-05	-0.47469	2.78021e-05	0.000384447	-0.607327	4.69168e-07	1.71431e-05	-0.603718	5.42655e-07	1.49489e-05
YMR295C		chrXIII	858297	858890	-	protein_coding	64	58	68	135	126	95	6.60477	6.60477	6.60477	6.60477	-0.0982806	0.50551	0.669449	0.0101091	0.945062	0.971654	-0.0313848	0.82792	0.900999	0.126776	0.383031	0.564344
YMR294W	JNM1	chrXIII	856966	858087	+	protein_coding	22	19	21	12	10	16	4.15907	4.15907	4.15907	4.15907	0.825851	0.000646988	0.00615251	0.739559	0.00193208	0.0105896	0.756017	0.000780332	0.00733036	0.638902	0.00421304	0.0233179
YMR293C	HER2	chrXIII	855399	856793	-	protein_coding	10	8	9	7	9	6	2.93911	2.93911	2.93911	2.93911	0.669441	0.0262921	0.0910979	0.305329	0.333928	0.495631	-0.126779	0.634717	0.772969	0.041544	0.876003	0.937087
YMR292W		chrXIII	854795	855293	+	protein_coding	13	14	9	40	36	39	4.83606	4.83606	4.83606	4.83606	0.0442261	0.769739	0.864362	-0.339559	0.0331703	0.0907102	0.0462964	0.755878	0.855489	0.0284502	0.849636	0.920952
YMR291W		chrXIII	852630	854390	+	protein_coding	226	241	170	157	147	161	7.53523	7.53523	7.53523	7.53523	-0.559609	0.0529537	0.147668	-0.39968	0.158966	0.29193	-0.747147	0.0102811	0.0469582	-0.750084	0.0101207	0.0456377
YMR290C		chrXIII	850074	851591	-	protein_coding	14	16	18	238	196	184	6.73392	6.73392	6.73392	6.73392	-0.280726	0.347659	0.527172	-0.00557354	0.984928	0.991672	-0.312497	0.290171	0.473589	0.171731	0.556915	0.718687
YMR289W		chrXIII	848685	849809	+	protein_coding	39	40	39	30	29	34	5.02159	5.02159	5.02159	5.02159	0.0930327	0.499659	0.663827	0.548556	0.000250506	0.00221375	0.00412838	0.974263	0.986395	0.311978	0.0194902	0.0734876
YMR288W		chrXIII	845571	848486	+	protein_coding	53	57	51	34	32	39	5.56519	5.56519	5.56519	5.56519	0.48484	0.00529598	0.0285595	0.383198	0.0245462	0.0715959	0.188877	0.226739	0.404681	0.313343	0.050174	0.142958
YMR287C	DSS1	chrXIII	842436	845345	-	protein_coding	61	65	76	36	43	36	5.90282	5.90282	5.90282	5.90282	0.175549	0.183242	0.3478	0.0910227	0.488499	0.642067	0.32398	0.0137668	0.0576791	0.36262	0.00668764	0.0334352
YMR286W	MRPL33	chrXIII	841942	842202	+	protein_coding	14	16	11	19	26	18	4.21158	4.21158	4.21158	4.21158	-0.102605	0.595516	0.744313	-0.0340863	0.858178	0.918345	-0.046225	0.796373	0.881302	0.0329199	0.855088	0.924722
YMR285C		chrXIII	840144	841691	-	protein_coding	42	49	37	45	41	36	5.16469	5.16469	5.16469	5.16469	0.129989	0.388824	0.568571	0.0847519	0.573855	0.716655	0.0283265	0.843146	0.910338	0.336848	0.0235265	0.083633
YMR284W	YKU70	chrXIII	838187	839995	+	protein_coding	42	51	35	21	28	17	5.3471	5.3471	5.3471	5.3471	0.381365	0.11928	0.25849	0.243704	0.316248	0.47762	0.274902	0.231813	0.410576	-0.0621012	0.788936	0.882246
YMR283C	RIT1	chrXIII	835326	836867	-	protein_coding	25	31	25	22	30	26	4.69284	4.69284	4.69284	4.69284	0.0183572	0.900742	0.95162	-0.0971725	0.758591	0.849154	0.131301	0.349492	0.534033	0.0781798	0.614953	0.766815
YMR282C	AEP2	chrXIII	833356	835098	-	protein_coding	33	30	30	20	21	28	5.15457	5.15457	5.15457	5.15457	0.0124197	0.935924	0.971274	-0.0177589	0.909006	0.949809	0.0899979	0.541618	0.701788	-0.0318262	0.830889	0.908892
YMR281W		chrXIII	832339	833253	+	protein_coding	20	20	18	32	32	21	4.7588	4.7588	4.7588	4.7588	-0.162801	0.401646	0.581678	-0.977933	3.04771e-05	0.000413843	-0.145337	0.436531	0.613993	-0.831092	0.000144924	0.00155749
YMR280C	CAT8	chrXIII	827028	831329	-	protein_coding	27	32	34	22	23	23	5.99909	5.99909	5.99909	5.99909	0.437727	0.401023	0.581054	-0.825919	0.132693	0.25626	0.668918	0.19844	0.372129	-0.596789	0.265635	0.446477
YMR279C		chrXIII	824729	826351	-	protein_coding	1	2	5	0	1	1	0.670843	0.670843	0.670843	0.670843	2.56723	0.0303137	0.100806	1.72307	0.181307	0.319433	2.19861	0.0183722	0.0714465	-0.879715	0.522786	0.690898
YMR278W		chrXIII	822763	824631	+	protein_coding	78	80	74	55	61	45	6.17819	6.17819	6.17819	6.17819	0.147354	0.455199	0.62772	0.62413	0.00271668	0.0137274	0.263762	0.169703	0.33603	0.633096	0.00194921	0.0128857
YMR277W		chrXIII	820256	822454	+	protein_coding	54	52	71	102	95	95	6.08491	6.08491	6.08491	6.08491	-0.304222	0.0162423	0.0642549	-0.204974	0.0957159	0.201562	-0.386683	0.00223621	0.0156502	-0.215502	0.07306	0.184283
YMR276W		chrXIII	818827	819948	+	protein_coding	49	40	46	131	126	112	6.28961	6.28961	6.28961	6.28961	-0.250474	0.0474657	0.137648	-0.0351102	0.773133	0.859211	-0.0849826	0.481844	0.654878	-0.0114046	0.924718	0.964554
YMR275C	BUL1	chrXIII	815651	818581	-	protein_coding	88	89	79	65	61	69	6.2449	6.2449	6.2449	6.2449	0.211791	0.0242456	0.0859221	0.0158718	0.861139	0.920207	0.039451	0.652754	0.787502	0.0292357	0.740019	0.850773
YMR274C		chrXIII	814364	815311	-	protein_coding	10	11	10	15	20	14	3.71237	3.71237	3.71237	3.71237	-0.262608	0.189719	0.355664	-0.547148	0.00998461	0.036863	-0.296952	0.122584	0.270026	-0.0968506	0.608059	0.762477
YMR273C	ZDS1	chrXIII	811233	813980	-	protein_coding	50	51	69	52	51	60	5.88238	5.88238	5.88238	5.88238	-0.088244	0.495399	0.660642	-0.030434	0.81331	0.886539	-0.00332449	0.978592	0.98823	-0.215807	0.0925274	0.216062
YMR272C	SCS7	chrXIII	809623	810777	-	protein_coding	205	226	112	179	199	112	7.10089	7.10089	7.10089	7.10089	-1.03033	1.15306e-05	0.000275866	-0.765396	0.000464148	0.00362951	-1.04803	5.63248e-06	0.000140323	-0.497911	0.0133239	0.0553237
YMR271C		chrXIII	806865	807548	-	protein_coding	32	39	21	7	9	8	4.57548	4.57548	4.57548	4.57548	1.26785	0.000149956	0.00214747	1.02988	0.00164746	0.00949572	1.28108	4.12655e-05	0.000723226	0.995612	0.00112365	0.00832705
YMR270C		chrXIII	805326	806423	-	protein_coding	37	37	40	28	28	30	4.95886	4.95886	4.95886	4.95886	-0.0535891	0.686201	0.80961	-0.148441	0.269356	0.426233	0.183849	0.155177	0.316496	0.20237	0.121956	0.262035
YMR268C		chrXIII	802888	804222	-	protein_coding	13	15	15	23	22	20	4.13209	4.13209	4.13209	4.13209	0.364983	0.0438096	0.130252	0.436713	0.0169609	0.0545373	-0.0591719	0.746829	0.850356	0.32591	0.0533509	0.149051
YMR267W	PPA2	chrXIII	801772	802704	+	protein_coding	33	22	28	29	28	26	5.03701	5.03701	5.03701	5.03701	0.0415912	0.758744	0.857284	0.265862	0.0540373	0.131792	0.265078	0.0484462	0.142479	0.384508	0.00564725	0.0295037
YMR266W		chrXIII	798518	801379	+	protein_coding	174	181	182	454	449	317	7.86677	7.86677	7.86677	7.86677	-1.61212	6.24022e-13	1.50909e-10	-1.23073	3.19483e-10	2.71291e-08	-1.57389	9.42404e-13	1.83282e-10	-1.34501	3.97095e-11	4.43349e-09
YMR265C		chrXIII	796540	797925	-	protein_coding	72	71	75	30	33	32	5.65364	5.65364	5.65364	5.65364	0.176896	0.203528	0.374154	0.686809	1.973e-06	4.21816e-05	0.39645	0.00161403	0.0123333	0.662582	2.22891e-06	4.67517e-05
YMR264W	CUE1	chrXIII	795805	796416	+	protein_coding	54	64	59	48	56	59	6.08014	6.08014	6.08014	6.08014	0.0826845	0.534699	0.694666	-0.00368563	0.977927	0.987757	0.0523588	0.686718	0.811545	-0.162339	0.221637	0.396776
YMR263W		chrXIII	794919	795524	+	protein_coding	28	28	27	26	34	23	4.66319	4.66319	4.66319	4.66319	0.400343	0.0623916	0.165127	-0.0822835	0.70198	0.813578	0.108324	0.58707	0.736992	0.0073812	0.970935	0.987992
YMR262W		chrXIII	793726	794667	+	protein_coding	48	40	47	20	21	13	4.84443	4.84443	4.84443	4.84443	0.0814479	0.700208	0.820675	-0.364518	0.101934	0.210682	-0.2776	0.171849	0.338582	-0.430617	0.0413459	0.12445
YMR261C		chrXIII	790205	793369	-	protein_coding	180	203	164	120	117	97	7.49738	7.49738	7.49738	7.49738	-0.235233	0.340278	0.519329	-0.32539	0.190521	0.331501	-0.320528	0.191161	0.363683	-0.516562	0.0400027	0.121561
YMR260C		chrXIII	789378	789839	-	protein_coding	66	59	72	322	337	315	7.3735	7.3735	7.3735	7.3735	-0.596894	0.00392903	0.0228209	-0.409059	0.0401459	0.104657	-0.57209	0.005069	0.028376	-0.333628	0.0879207	0.20828
YMR259C		chrXIII	784621	788883	-	protein_coding	50	50	51	141	127	129	6.38448	6.38448	6.38448	6.38448	-0.0597317	0.742074	0.846192	-0.0664064	0.71466	0.821731	-0.200189	0.264314	0.447879	-0.0431059	0.808518	0.896058
YMR258C		chrXIII	782620	784281	-	protein_coding	82	82	76	52	55	63	5.95239	5.95239	5.95239	5.95239	0.0349335	0.868006	0.930957	-0.245749	0.253041	0.40704	-0.0494437	0.808104	0.889107	-0.257726	0.216932	0.391347
YMR257C		chrXIII	779629	782031	-	protein_coding	36	34	31	35	34	36	5.46225	5.46225	5.46225	5.46225	-0.110533	0.469958	0.639814	0.0847458	0.575118	0.717439	0.174208	0.23976	0.419598	0.254867	0.0905468	0.21271
YMR256C		chrXIII	778945	779127	-	protein_coding	27	45	27	45	51	37	5.86741	5.86741	5.86741	5.86741	0.799704	0.00159002	0.0117097	0.634679	0.0102873	0.0375665	0.895579	0.000528326	0.00538964	1.19503	1.36998e-05	0.000220846
YMR255W		chrXIII	778001	778567	+	protein_coding	51	52	40	40	40	33	5.31283	5.31283	5.31283	5.31283	-0.0668369	0.599538	0.745742	-0.0622332	0.623792	0.755492	0.203612	0.100546	0.234685	0.00958541	0.938155	0.970844
YMR253C		chrXIII	775946	777190	-	protein_coding	42	58	39	21	26	14	5.20671	5.20671	5.20671	5.20671	0.0799308	0.714147	0.827566	0.174921	0.421977	0.581509	-0.350797	0.090658	0.218456	-0.113336	0.576088	0.734597
YMR252C		chrXIII	775315	775719	-	protein_coding	20	18	18	13	12	11	4.23419	4.23419	4.23419	4.23419	0.45039	0.00640525	0.032782	0.149382	0.348066	0.509219	-0.200446	0.164254	0.32878	-0.284819	0.0551409	0.152009
YMR251W-A		chrXIII	774752	774931	+	protein_coding	495	666	717	89	151	68	8.91362	8.91362	8.91362	8.91362	0.923378	0.000130347	0.00192142	1.35599	4.20094e-07	1.11085e-05	0.927617	0.00011564	0.00164045	1.26752	1.25095e-06	2.90076e-05
YMR251W		chrXIII	772915	774015	+	protein_coding	7	6	8	4	5	8	3.22124	3.22124	3.22124	3.22124	-0.706608	0.189379	0.355248	0.239948	0.616275	0.749201	-1.25388	0.00682069	0.0350272	-0.697181	0.106233	0.239313
YMR250W		chrXIII	770801	772558	+	protein_coding	92	102	84	47	67	25	6.59326	6.59326	6.59326	6.59326	-0.427605	0.190772	0.356641	-0.187989	0.556117	0.701428	-0.369095	0.24055	0.42037	-0.317937	0.311769	0.495167
YMR247C	RKR1	chrXIII	763351	768039	-	protein_coding	193	169	158	113	118	123	7.07125	7.07125	7.07125	7.07125	0.0109911	0.914828	0.960963	0.0973526	0.346461	0.507923	0.0424733	0.673762	0.803107	0.171192	0.0971138	0.223558
YMR246W		chrXIII	759807	761891	+	protein_coding	113	109	113	857	577	605	8.31401	8.31401	8.31401	8.31401	-0.53562	0.00635969	0.0327155	-1.06538	2.45288e-06	5.06453e-05	-0.820087	9.56527e-05	0.00141	-1.17589	4.38565e-07	1.26512e-05
YMR245W		chrXIII	758563	759183	+	protein_coding	3	6	6	8	7	6	1.83071	1.83071	1.83071	1.83071	1.60976	0.0225379	0.0813502	1.63193	0.0199142	0.0617289	-0.0284273	0.956475	0.976891	-0.380158	0.497552	0.668839
YMR244W		chrXIII	757250	758317	+	protein_coding	1	2	2	1	0	1	1.4559	1.4559	1.4559	1.4559	2.94674	0.00027339	0.00327687	0.755299	0.436265	0.595209	3.60018	1.00526e-06	3.24103e-05	1.80287	0.0208111	0.0769754
YMR244C-A		chrXIII	758517	758831	-	protein_coding	14	13	13	17	18	18	4.23991	4.23991	4.23991	4.23991	1.19874	2.9251e-06	8.89852e-05	1.20305	2.76092e-06	5.54853e-05	0.864063	0.000160884	0.00214121	0.906447	9.67814e-05	0.00112862
YMR243C	ZRC1	chrXIII	754838	756166	-	protein_coding	190	208	171	256	235	243	7.69405	7.69405	7.69405	7.69405	-0.64468	4.61507e-07	1.93224e-05	-0.878592	1.00956e-09	6.6886e-08	-0.478186	4.48875e-05	0.00077401	-0.654759	3.25524e-07	9.71576e-06
YMR242C	RPL20A	chrXIII	753225	753742	-	protein_coding	476	339	483	920	756	1052	8.9144	8.9144	8.9144	8.9144	-0.950946	0.00032507	0.00373305	-0.81184	0.00159685	0.00924823	-0.840265	0.0011294	0.00961746	-0.58145	0.0183021	0.0703722
YMR241W		chrXIII	751961	752905	+	protein_coding	107	105	108	75	75	94	6.81902	6.81902	6.81902	6.81902	-0.0878141	0.599038	0.745742	-0.208694	0.21765	0.364722	-0.126535	0.438191	0.615673	-0.0704997	0.665425	0.799811
YMR240C		chrXIII	749930	751240	-	protein_coding	23	31	24	12	9	15	4.48451	4.48451	4.48451	4.48451	0.517135	0.0362709	0.114611	0.642581	0.0101173	0.0371298	0.491308	0.033868	0.110672	0.640682	0.00707553	0.0350233
YMR239C		chrXIII	748262	749677	-	protein_coding	13	14	12	51	58	46	4.81328	4.81328	4.81328	4.81328	0.00123344	0.997341	0.998832	0.231959	0.523958	0.67571	-0.00903533	0.979705	0.988559	0.376379	0.290131	0.472501
YMR238W		chrXIII	746353	747729	+	protein_coding	57	55	62	80	74	81	6.38559	6.38559	6.38559	6.38559	0.158029	0.141273	0.289163	0.0173308	0.870203	0.92416	0.0929331	0.375616	0.558607	-0.0579322	0.581849	0.739922
YMR237W		chrXIII	743749	745923	+	protein_coding	109	103	105	83	94	84	6.60768	6.60768	6.60768	6.60768	-0.248731	0.00928721	0.0432709	-0.161568	0.0803063	0.177026	-0.0649421	0.461871	0.636485	-0.0630462	0.476596	0.652452
YMR236W	TAF9	chrXIII	742971	743444	+	protein_coding	60	56	67	36	41	43	5.39608	5.39608	5.39608	5.39608	0.112291	0.466308	0.637618	0.187449	0.226836	0.376747	0.0962759	0.507353	0.67638	-0.0535566	0.716314	0.836463
YMR235C		chrXIII	741512	742735	-	protein_coding	126	117	117	209	201	202	7.01369	7.01369	7.01369	7.01369	-0.590667	2.84508e-05	0.000575805	-0.496989	0.000252315	0.00222399	-0.374688	0.00354843	0.0221924	-0.125649	0.297725	0.480713
YMR234W		chrXIII	740266	741312	+	protein_coding	18	19	23	25	19	24	4.34543	4.34543	4.34543	4.34543	-0.184033	0.310631	0.491548	0.050713	0.774121	0.859824	-0.143718	0.398747	0.579988	0.0452509	0.789543	0.882654
YMR233W		chrXIII	739185	739865	+	protein_coding	13	10	10	25	28	24	4.0166	4.0166	4.0166	4.0166	-0.251272	0.273204	0.451521	-0.377802	0.105387	0.216262	0.263946	0.212241	0.388583	-0.335513	0.133706	0.280094
YMR232W		chrXIII	736926	738959	+	protein_coding	8	13	13	7	10	6	3.23037	3.23037	3.23037	3.23037	0.271056	0.366537	0.545911	-0.1909	0.540572	0.688738	1.00792	0.00147779	0.0116924	0.732666	0.0206821	0.0766583
YMR231W	PEP5	chrXIII	733545	736634	+	protein_coding	97	98	95	40	36	43	6.17989	6.17989	6.17989	6.17989	0.226328	0.0440793	0.130849	0.312377	0.00676924	0.0273114	0.16544	0.122699	0.270179	0.197409	0.0688425	0.175795
YMR230W-A		chrXIII	733268	733456	+	protein_coding	0	0	1	3	5	3	0.732001	0.732001	0.732001	0.732001	-0.163579	0.780757	0.873643	-1.76296	0.0214353	0.0649088	0.661938	0.330489	0.516464	1.32425	0.0444036	0.131166
YMR230W	RPS10B	chrXIII	732414	733141	+	protein_coding	464	525	556	560	703	768	8.92157	8.92157	8.92157	8.92157	-0.177637	0.526932	0.687738	-0.503968	0.0801377	0.176784	-0.139489	0.618235	0.760836	-0.266814	0.343715	0.525953
YMR229C		chrXIII	725934	731123	-	protein_coding	138	114	126	683	611	659	8.67304	8.67304	8.67304	8.67304	-0.419205	0.0683346	0.176516	-0.175058	0.435383	0.594143	-0.573461	0.0145788	0.060451	-0.0659175	0.76736	0.869137
YMR228W		chrXIII	724626	725651	+	protein_coding	19	17	17	14	15	14	3.85684	3.85684	3.85684	3.85684	-0.067514	0.774149	0.867536	0.263472	0.250206	0.403449	0.175516	0.420332	0.600233	0.499615	0.0256646	0.0886206
YMR227C	TAF7	chrXIII	722613	724385	-	protein_coding	7	5	13	13	11	14	3.56932	3.56932	3.56932	3.56932	0.596408	0.0529332	0.147668	0.537859	0.0787149	0.174411	-0.147215	0.591328	0.73988	0.0547342	0.841205	0.915814
YMR226C	YMR226C	chrXIII	721593	722396	-	protein_coding	185	174	154	134	115	127	7.00537	7.00537	7.00537	7.00537	0.134306	0.28254	0.46161	0.269194	0.0354962	0.0955386	0.102323	0.401949	0.582817	0.228026	0.0679421	0.174456
YMR225C	MRPL44	chrXIII	720960	721403	-	protein_coding	10	14	13	17	18	12	4.31852	4.31852	4.31852	4.31852	0.0708078	0.722692	0.833737	0.220301	0.268775	0.42576	0.17406	0.362019	0.546249	0.344162	0.0776398	0.19107
YMR224C	MRE11	chrXIII	718575	720653	-	protein_coding	36	36	33	22	22	18	4.77784	4.77784	4.77784	4.77784	0.261939	0.100638	0.230003	0.105646	0.501767	0.655363	-0.0542458	0.71748	0.83156	-0.172476	0.261928	0.442716
YMR223W		chrXIII	716715	718130	+	protein_coding	33	28	34	40	40	44	5.0577	5.0577	5.0577	5.0577	0.0617565	0.687555	0.810843	-0.0475424	0.735026	0.835339	0.113468	0.395534	0.577683	0.123324	0.360117	0.541163
YMR222C		chrXIII	715638	716309	-	protein_coding	32	29	33	27	28	26	4.82604	4.82604	4.82604	4.82604	-0.136248	0.340805	0.519523	-0.152292	0.342876	0.505303	-0.239872	0.0805023	0.201589	-0.288924	0.0394996	0.120457
YMR221C		chrXIII	713931	715445	-	protein_coding	83	85	66	103	92	84	6.42246	6.42246	6.42246	6.42246	0.0807519	0.453214	0.626038	-0.197117	0.0752951	0.168778	-0.145854	0.17093	0.337217	-0.220227	0.0435529	0.129223
YMR220W		chrXIII	712316	713671	+	protein_coding	150	131	140	67	67	65	6.20676	6.20676	6.20676	6.20676	-0.391214	0.0181974	0.0697027	-0.225324	0.157467	0.290149	-0.352021	0.0255884	0.0900071	-0.0814774	0.589884	0.746696
YMR219W		chrXIII	707133	712109	+	protein_coding	101	105	99	75	70	78	6.76581	6.76581	6.76581	6.76581	-0.0261884	0.858048	0.927387	-0.154203	0.298472	0.458586	-0.0702947	0.624494	0.766154	-0.21656	0.140004	0.289665
YMR218C		chrXIII	703579	706887	-	protein_coding	74	65	64	42	42	44	5.70652	5.70652	5.70652	5.70652	0.0175568	0.865529	0.930871	-0.167454	0.116923	0.233153	0.0599365	0.548959	0.708187	-0.0371426	0.71283	0.833645
YMR217W		chrXIII	701790	703367	+	protein_coding	59	62	49	565	497	527	7.99986	7.99986	7.99986	7.99986	-0.78252	0.00178474	0.0126889	-0.462609	0.0508325	0.125243	-0.87954	0.000541347	0.00550385	-0.442079	0.0602256	0.161521
YMR216C		chrXIII	698811	701039	-	protein_coding	135	128	127	131	121	136	6.95529	6.95529	6.95529	6.95529	0.193048	0.084204	0.204621	0.228174	0.0432964	0.11042	0.13093	0.228181	0.406291	0.214564	0.0531081	0.148511
YMR215W		chrXIII	696796	698370	+	protein_coding	24	25	30	174	167	106	6.6495	6.6495	6.6495	6.6495	-0.727639	0.000121251	0.00180946	-0.732477	0.000111366	0.00116567	-0.486515	0.00552981	0.0302808	-0.417915	0.0156496	0.0623604
YMR214W		chrXIII	695350	696483	+	protein_coding	27	20	31	55	51	58	5.49708	5.49708	5.49708	5.49708	-0.137184	0.426075	0.603714	-0.0780163	0.650505	0.776621	-0.335838	0.0515343	0.148235	-0.224159	0.187696	0.353175
YMR213W	CEF1	chrXIII	693381	695153	+	protein_coding	33	23	32	25	29	30	5.06151	5.06151	5.06151	5.06151	0.304391	0.0346461	0.110871	0.0939542	0.504328	0.656999	0.109666	0.416326	0.595782	-0.258274	0.06739	0.17359
YMR212C		chrXIII	690695	693043	-	protein_coding	89	84	79	192	175	179	6.93417	6.93417	6.93417	6.93417	-0.620474	6.07256e-06	0.000162718	-0.861368	1.85359e-08	8.15713e-07	-0.628651	4.07076e-06	0.000104437	-0.653205	2.32307e-06	4.7965e-05
YMR211W		chrXIII	689083	690510	+	protein_coding	39	43	38	25	26	29	4.82202	4.82202	4.82202	4.82202	0.422609	0.0456187	0.134033	0.365048	0.0824285	0.180201	0.326126	0.0980639	0.230948	-0.0277466	0.889064	0.945203
YMR210W		chrXIII	687516	688865	+	protein_coding	36	39	31	18	10	14	5.0522	5.0522	5.0522	5.0522	0.182551	0.412933	0.591348	0.289156	0.194194	0.335234	0.0413958	0.842371	0.910153	0.0885983	0.672329	0.805219
YMR209C		chrXIII	685911	687284	-	protein_coding	37	34	28	62	66	56	5.51487	5.51487	5.51487	5.51487	-0.252573	0.0690933	0.177867	-0.27747	0.0469159	0.117612	-0.0962579	0.463626	0.638475	0.047364	0.718117	0.837594
YMR208W	ERG12	chrXIII	684467	685798	+	protein_coding	31	29	35	47	30	40	5.23636	5.23636	5.23636	5.23636	0.142443	0.291004	0.47087	-0.0258465	0.848171	0.910187	0.0332794	0.79516	0.880368	-0.00893985	0.984188	0.994588
YMR207C		chrXIII	677193	683564	-	protein_coding	99	97	104	66	63	86	6.68417	6.68417	6.68417	6.68417	0.554679	6.25411e-06	0.000166841	0.498262	3.15188e-05	0.000422282	0.20001	0.0528629	0.150548	0.361088	0.00100587	0.00762813
YMR206W		chrXIII	675896	676837	+	protein_coding	3	2	3	3	3	3	2.34311	2.34311	2.34311	2.34311	0.234189	0.721551	0.833058	-0.169173	0.804102	0.880161	-0.0357574	0.951459	0.973806	-0.518919	0.403198	0.583053
YMR205C		chrXIII	671887	674766	-	protein_coding	939	801	730	1238	1059	1036	9.90138	9.90138	9.90138	9.90138	0.0503189	0.733459	0.840118	0.378268	0.0147646	0.0490716	0.206971	0.166477	0.332263	0.396798	0.0107485	0.0475441
YMR204C		chrXIII	670063	671325	-	protein_coding	16	17	20	12	11	15	4.13592	4.13592	4.13592	4.13592	0.271051	0.161711	0.318925	-0.184868	0.349891	0.510823	-0.149506	0.407664	0.587852	-0.444578	0.0216021	0.0788373
YMR203W	TOM40	chrXIII	668492	669655	+	protein_coding	83	74	91	144	138	134	6.76523	6.76523	6.76523	6.76523	-0.349444	0.0022809	0.0153135	-0.368243	0.00142491	0.00843886	-0.521569	1.84601e-05	0.00037985	-0.402557	0.000488738	0.00430161
YMR202W	ERG2	chrXIII	667537	668205	+	protein_coding	126	102	115	336	271	242	7.43238	7.43238	7.43238	7.43238	-0.174209	0.148013	0.299152	-0.652583	4.98603e-06	9.24947e-05	-0.0418451	0.722177	0.8341	-0.612659	1.19849e-05	0.000195818
YMR201C		chrXIII	665845	667044	-	protein_coding	32	26	55	16	18	17	4.57373	4.57373	4.57373	4.57373	0.450908	0.0879857	0.211023	0.605487	0.022737	0.06787	0.397404	0.109554	0.248495	0.589417	0.0203614	0.075824
YMR200W		chrXIII	664752	665522	+	protein_coding	128	124	121	108	108	102	6.92768	6.92768	6.92768	6.92768	0.0539552	0.635093	0.771816	0.117983	0.302924	0.463744	0.306877	0.00952555	0.0444989	0.138484	0.224132	0.399908
YMR199W		chrXIII	662644	664284	+	protein_coding	39	40	42	61	51	64	5.87264	5.87264	5.87264	5.87264	-0.155048	0.256704	0.432309	-0.150626	0.269654	0.426368	-0.234749	0.0805754	0.201589	-0.382237	0.00663212	0.0332932
YMR198W		chrXIII	659745	661529	+	protein_coding	31	27	35	25	18	34	5.11056	5.11056	5.11056	5.11056	0.507846	0.00944854	0.0438194	0.291385	0.125955	0.246074	0.355087	0.0522453	0.149476	0.220916	0.224677	0.400171
YMR197C		chrXIII	658545	659198	-	protein_coding	60	59	56	34	34	35	5.52078	5.52078	5.52078	5.52078	0.0470521	0.703095	0.821822	0.250653	0.0467523	0.11731	0.530961	7.94028e-05	0.00122122	0.111727	0.357894	0.538897
YMR196W		chrXIII	655076	658342	+	protein_coding	150	196	188	71	72	58	7.42331	7.42331	7.42331	7.42331	0.259373	0.352571	0.532078	0.382656	0.173219	0.3098	0.525282	0.0631899	0.170533	0.630023	0.027876	0.0943123
YMR195W		chrXIII	654034	654417	+	protein_coding	239	261	177	39	41	60	6.98388	6.98388	6.98388	6.98388	-0.0897748	0.712975	0.826958	-0.0278779	0.908605	0.949554	-0.0445093	0.850756	0.914787	0.231261	0.331251	0.513397
YMR194W	RPL36A	chrXIII	651145	651910	+	protein_coding	174	140	177	274	267	359	7.32993	7.32993	7.32993	7.32993	-0.712616	0.000718415	0.00653889	-0.714167	0.000702214	0.00493433	-0.654939	0.00144851	0.0115408	-0.534502	0.00766158	0.0373417
YMR194C-B		chrXIII	652594	652887	-	protein_coding	13	15	22	2	3	5	4.47001	4.47001	4.47001	4.47001	1.16206	0.00354379	0.0211959	1.11511	0.00503624	0.0219285	1.34576	0.000723542	0.00696842	1.35824	0.000714941	0.00589031
YMR194C-A		chrXIII	652912	653136	-	protein_coding	1	2	3	0	1	1	1.52316	1.52316	1.52316	1.52316	0.653936	0.283581	0.462583	0.0913643	0.887452	0.935361	-0.120706	0.826397	0.89999	-0.0473438	0.932342	0.967819
YMR193W	MRPL24	chrXIII	650036	650812	+	protein_coding	24	22	26	20	17	13	4.45408	4.45408	4.45408	4.45408	-0.127054	0.494925	0.660156	0.170077	0.353104	0.51397	0.173022	0.3255	0.510653	0.227658	0.201148	0.37109
YMR192W	GYL1	chrXIII	647118	649280	+	protein_coding	49	45	36	44	46	48	5.5136	5.5136	5.5136	5.5136	-0.0198614	0.871261	0.932438	-0.118147	0.339994	0.502654	-0.157081	0.189941	0.361818	-0.0189221	0.873089	0.935131
YMR191W		chrXIII	645656	646777	+	protein_coding	52	45	44	32	28	34	5.86769	5.86769	5.86769	5.86769	0.722255	1.92212e-07	9.12478e-06	0.992732	2.07966e-10	1.87138e-08	0.72638	8.15084e-08	3.90011e-06	0.94862	2.90218e-10	2.27237e-08
YMR190C		chrXIII	640915	645258	-	protein_coding	50	46	58	75	63	86	6.08812	6.08812	6.08812	6.08812	0.0522385	0.638156	0.773822	-0.100202	0.372554	0.534199	0.12114	0.269563	0.453187	-0.0662848	0.547115	0.711356
YMR189W	GCV2	chrXIII	637500	640604	+	protein_coding	761	653	566	186	72	270	7.85907	7.85907	7.85907	7.85907	-1.14376	0.00140224	0.0107558	-0.639278	0.0537699	0.1313	-1.17266	0.000962039	0.00851708	-0.746986	0.0253405	0.0878538
YMR188C		chrXIII	636291	637004	-	protein_coding	40	46	38	28	32	28	5.4012	5.4012	5.4012	5.4012	0.104581	0.696145	0.816866	-0.106842	0.693619	0.807689	0.185925	0.474716	0.648909	0.0827089	0.752708	0.860462
YMR187C		chrXIII	634689	635984	-	protein_coding	49	41	38	14	11	23	4.68156	4.68156	4.68156	4.68156	0.885055	0.000606778	0.00591718	1.12277	2.63035e-05	0.000367943	0.577304	0.0122936	0.0534763	0.770833	0.00126685	0.00902978
YMR186W	HSC82	chrXIII	632355	634472	+	protein_coding	395	352	351	1831	1713	1635	9.94642	9.94642	9.94642	9.94642	-0.368709	0.0833851	0.203123	0.0499473	0.80977	0.884279	-0.137362	0.509056	0.677041	0.210946	0.312911	0.496589
YMR185W		chrXIII	629025	631970	+	protein_coding	41	51	34	49	47	52	5.76915	5.76915	5.76915	5.76915	0.577459	0.0184411	0.0701902	0.635182	0.0102004	0.0373395	0.433053	0.0622365	0.168488	0.702621	0.00371175	0.0211255
YMR184W		chrXIII	628189	628785	+	protein_coding	23	24	18	16	14	16	4.42567	4.42567	4.42567	4.42567	0.0371684	0.892165	0.94615	0.328971	0.0712116	0.162319	0.46577	0.00950554	0.0444914	0.249162	0.158885	0.315416
YMR183C		chrXIII	626921	627808	-	protein_coding	66	60	66	75	67	82	6.17188	6.17188	6.17188	6.17188	0.0585087	0.649915	0.781013	0.174415	0.180532	0.318538	0.104101	0.406157	0.58666	0.17609	0.165684	0.324836
YMR182W-A		chrXIII	625811	625897	+	protein_coding	2	1	3	2	5	4	1.30218	1.30218	1.30218	1.30218	0.478963	0.314118	0.494831	0.336065	0.48278	0.637224	0.465556	0.272828	0.455942	-1.08649	0.0490665	0.140868
YMR182C		chrXIII	624532	625167	-	protein_coding	2	4	3	9	10	10	2.71178	2.71178	2.71178	2.71178	0.504875	0.0714225	0.182363	0.815923	0.00314038	0.0153864	0.310878	0.206567	0.382609	0.795056	0.0019611	0.0129501
YMR181C		chrXIII	623616	624080	-	protein_coding	37	47	35	25	23	15	5.04914	5.04914	5.04914	5.04914	0.0523091	0.8673	0.930871	0.317177	0.307004	0.468061	0.00414321	0.988967	0.993416	0.396317	0.18722	0.352473
YMR180C	CTL1	chrXIII	622251	623213	-	protein_coding	34	40	34	24	28	26	4.67284	4.67284	4.67284	4.67284	0.137811	0.437545	0.61305	-0.110988	0.548225	0.694526	0.2341	0.17502	0.342273	0.0822629	0.635887	0.782401
YMR179W		chrXIII	619858	622134	+	protein_coding	16	19	16	19	20	29	4.51436	4.51436	4.51436	4.51436	0.240462	0.368398	0.547871	0.302533	0.258809	0.413779	0.244469	0.338252	0.523709	0.465234	0.0737218	0.185348
YMR178W		chrXIII	618479	619303	+	protein_coding	80	109	67	35	43	40	6.04927	6.04927	6.04927	6.04927	0.509631	0.00135108	0.0104835	0.22373	0.13665	0.261822	0.427208	0.00452568	0.0262107	0.173868	0.227906	0.403907
YMR177W		chrXIII	616566	618098	+	protein_coding	33	32	31	38	37	39	4.70675	4.70675	4.70675	4.70675	-0.242199	0.273425	0.451761	-0.0768041	0.722912	0.827341	-0.29683	0.167999	0.33417	-0.0510757	0.809019	0.896283
YMR176W		chrXIII	611740	615975	+	protein_coding	109	115	107	52	60	74	6.33623	6.33623	6.33623	6.33623	0.13153	0.265032	0.442503	0.127291	0.28075	0.437941	0.196508	0.0915647	0.21985	0.339639	0.00520612	0.0276544
YMR175W-A		chrXIII	611314	611508	+	protein_coding	2	1	3	0	1	0	0.871334	0.871334	0.871334	0.871334	0.489955	0.462528	0.633768	-0.279601	0.702193	0.81367	-0.309231	0.610662	0.754598	0.0629174	0.915238	0.96065
YMR175W		chrXIII	611016	611255	+	protein_coding	1	3	4	1	4	1	1.91945	1.91945	1.91945	1.91945	2.36734	0.00307313	0.018906	2.87171	0.000232512	0.00208914	1.76439	0.00449419	0.0261792	1.73055	0.00600841	0.0307771
YMR174C	PAI3	chrXIII	610159	610365	-	protein_coding	8	8	10	2	3	3	2.92248	2.92248	2.92248	2.92248	1.51695	0.00041084	0.00443105	1.9067	1.23192e-05	0.000198698	1.07259	0.00211106	0.0150267	1.24861	0.000466969	0.00413415
YMR173W-A		chrXIII	608897	610081	+	protein_coding	5	4	5	1	1	1	1.34948	1.34948	1.34948	1.34948	-0.480737	0.407009	0.586766	0.0411834	0.93877	0.968786	-0.975156	0.157227	0.319488	-0.232938	0.711722	0.833361
YMR173W	DDR48	chrXIII	608689	609981	+	protein_coding	97	89	79	13	16	12	5.40181	5.40181	5.40181	5.40181	-0.950265	8.71017e-05	0.00142312	-0.578667	0.00843038	0.0323737	-1.03359	1.98378e-05	0.0004027	-0.780908	0.000616229	0.00525494
YMR172W		chrXIII	605981	608140	+	protein_coding	38	36	37	23	22	29	5.13424	5.13424	5.13424	5.13424	0.412908	0.0088649	0.0418204	0.532522	0.00102767	0.00653568	0.495891	0.00139107	0.0112423	0.626181	0.000111708	0.00127313
YMR171C		chrXIII	603868	605520	-	protein_coding	121	121	108	137	130	118	6.80436	6.80436	6.80436	6.80436	-0.176894	0.181921	0.34654	-0.332682	0.0155292	0.0511615	-0.0790806	0.539173	0.699822	-0.232487	0.0792658	0.19395
YMR170C		chrXIII	601562	603082	-	protein_coding	16	23	21	10	6	9	4.20476	4.20476	4.20476	4.20476	0.317616	0.17472	0.33676	0.650649	0.00621431	0.0256266	0.185976	0.376385	0.559486	0.22567	0.288535	0.47099
YMR169C		chrXIII	599352	600872	-	protein_coding	30	30	41	15	14	13	4.27182	4.27182	4.27182	4.27182	0.329071	0.235355	0.408059	0.840695	0.00282354	0.0141388	0.219183	0.377889	0.560919	0.749178	0.00385522	0.0217225
YMR168C	CEP3	chrXIII	597332	599158	-	protein_coding	48	46	43	30	22	29	5.33407	5.33407	5.33407	5.33407	0.56529	0.000387981	0.00423682	0.271683	0.0686935	0.157623	0.165078	0.230271	0.408565	-0.131416	0.346718	0.528471
YMR167W	MLH1	chrXIII	594886	597195	+	protein_coding	49	50	49	35	27	38	5.48465	5.48465	5.48465	5.48465	0.201726	0.195403	0.362606	-0.0173176	0.911131	0.951052	0.247669	0.100354	0.234471	0.00407739	0.978299	0.992694
YMR166C		chrXIII	593367	594473	-	protein_coding	14	16	15	15	18	25	4.18311	4.18311	4.18311	4.18311	0.0773929	0.668842	0.795906	-0.257042	0.198412	0.340708	-0.103488	0.543801	0.703708	-0.115079	0.504974	0.674525
YMR165C	PAH1	chrXIII	590040	592628	-	protein_coding	74	86	79	56	51	67	6.26921	6.26921	6.26921	6.26921	0.0301298	0.836024	0.913279	-0.0106078	0.942025	0.969862	-0.0125118	0.929235	0.963272	-0.270593	0.0648134	0.170266
YMR164C		chrXIII	587274	589550	-	protein_coding	30	23	34	22	18	24	4.80413	4.80413	4.80413	4.80413	0.498102	0.0183074	0.069902	0.380579	0.0684249	0.157216	0.0829193	0.654412	0.788932	-0.066209	0.724845	0.841049
YMR163C		chrXIII	584271	586388	-	protein_coding	21	24	21	27	13	19	4.9065	4.9065	4.9065	4.9065	0.350273	0.0491093	0.139924	0.165477	0.343486	0.505832	0.425854	0.0145678	0.060447	0.332626	0.0543368	0.150539
YMR162C		chrXIII	578951	583921	-	protein_coding	175	170	168	128	130	150	7.3489	7.3489	7.3489	7.3489	0.01782	0.862309	0.929198	-0.180341	0.0875722	0.188562	0.0525226	0.605205	0.750469	-0.101023	0.324607	0.507009
YMR161W		chrXIII	577718	578392	+	protein_coding	39	43	44	38	46	40	5.28625	5.28625	5.28625	5.28625	0.398118	0.026219	0.0910043	0.345402	0.0523962	0.12857	0.211381	0.204746	0.380502	0.176931	0.290997	0.473273
YMR160W		chrXIII	575066	577516	+	protein_coding	40	35	35	20	24	19	5.29902	5.29902	5.29902	5.29902	-0.0725331	0.756512	0.855907	0.178653	0.439636	0.598904	0.141613	0.522381	0.68795	0.0796228	0.720801	0.838616
YMR159C	ATG16	chrXIII	574476	574928	-	protein_coding	14	14	9	5	3	4	3.34962	3.34962	3.34962	3.34962	0.602451	0.0682207	0.176447	0.665499	0.0428144	0.109524	0.0392144	0.889265	0.940263	-0.494914	0.106396	0.239441
YMR158W		chrXIII	572248	572715	+	protein_coding	11	19	16	19	29	20	4.3692	4.3692	4.3692	4.3692	-0.223002	0.318449	0.498553	-0.285459	0.204646	0.347846	0.272102	0.203867	0.379502	0.124477	0.563793	0.724294
YMR158C-A	YMR158C-A	chrXIII	573194	573331	-	protein_coding	5	9	6	1	2	3	2.08295	2.08295	2.08295	2.08295	-0.228622	0.612696	0.754328	0.159061	0.747703	0.842756	-0.170847	0.618207	0.760836	-0.162045	0.643386	0.78697
YMR157C	AIM36	chrXIII	571277	572044	-	protein_coding	16	22	19	12	13	12	4.24135	4.24135	4.24135	4.24135	-0.0651902	0.711505	0.825913	0.175249	0.264547	0.420388	-0.125374	0.395814	0.577952	0.0508621	0.729458	0.843642
YMR156C		chrXIII	570300	571016	-	protein_coding	8	12	7	5	6	5	3.24934	3.24934	3.24934	3.24934	0.214555	0.35639	0.535429	0.066163	0.77593	0.860698	0.289617	0.179828	0.349172	-0.174636	0.438408	0.616696
YMR155W		chrXIII	568551	570194	+	protein_coding	40	40	39	24	26	20	5.06635	5.06635	5.06635	5.06635	0.293687	0.0917124	0.216412	0.0405559	0.814219	0.887071	0.0839463	0.604352	0.749875	-0.0590599	0.718984	0.837958
YMR154C	RIM13	chrXIII	565999	568182	-	protein_coding	33	40	36	17	20	19	4.71153	4.71153	4.71153	4.71153	0.197164	0.280446	0.459585	0.199633	0.272601	0.429116	0.141589	0.40595	0.586642	-0.12038	0.488942	0.661584
YMR153W		chrXIII	564435	565862	+	protein_coding	32	39	32	43	37	34	5.24374	5.24374	5.24374	5.24374	0.158179	0.338023	0.517376	0.300095	0.0718903	0.163434	0.221326	0.16118	0.325012	0.306479	0.056787	0.155551
YMR153C-A		chrXIII	565574	565909	-	protein_coding	3	2	4	1	1	1	1.05153	1.05153	1.05153	1.05153	-0.526594	0.34228	0.520718	-1.69105	0.00927203	0.0348728	-0.766267	0.132112	0.283743	-0.359812	0.443121	0.620864
YMR152W		chrXIII	563096	564193	+	protein_coding	51	50	48	36	33	28	5.44931	5.44931	5.44931	5.44931	-0.0547006	0.741995	0.846192	-0.142994	0.393048	0.554053	0.0015574	0.992271	0.995242	-0.243265	0.143617	0.294836
YMR151W		chrXIII	562506	562943	+	protein_coding	2	2	4	2	1	2	1.51316	1.51316	1.51316	1.51316	0.3084	0.498578	0.663121	0.0218719	0.962643	0.98233	0.560958	0.237169	0.416514	0.216792	0.663811	0.799245
YMR150C	IMP1	chrXIII	561956	562528	-	protein_coding	35	35	41	24	32	25	5.23923	5.23923	5.23923	5.23923	0.280648	0.0511719	0.144302	-0.0155463	0.91254	0.952016	0.257222	0.0621184	0.168303	-0.331193	0.0220242	0.079825
YMR149W		chrXIII	560996	561856	+	protein_coding	70	66	69	137	134	107	6.65981	6.65981	6.65981	6.65981	-0.466685	0.000157342	0.00221639	-0.744636	1.25749e-07	4.01132e-06	-0.326259	0.00449283	0.0261792	-0.51927	3.3748e-05	0.000483294
YMR148W		chrXIII	560366	560812	+	protein_coding	31	32	42	22	23	19	4.98361	4.98361	4.98361	4.98361	0.303472	0.0435931	0.129917	0.568802	0.000353176	0.00290223	0.575262	0.000165777	0.00219664	0.454106	0.0021827	0.0140443
YMR147W		chrXIII	559199	559870	+	protein_coding	4	5	10	18	19	20	4.20214	4.20214	4.20214	4.20214	0.670894	0.00656636	0.033234	0.880825	0.000535708	0.00406774	0.520783	0.0230193	0.0837674	0.607151	0.0092979	0.0431208
YMR146C		chrXIII	557481	558524	-	protein_coding	90	83	88	270	260	236	7.29519	7.29519	7.29519	7.29519	-0.478788	0.00250149	0.0164453	-0.525002	0.00108549	0.00681707	-0.564709	0.000461109	0.0048687	-0.472683	0.00259897	0.016104
YMR145C	NDE1	chrXIII	554793	556475	-	protein_coding	32	77	48	554	498	450	7.61885	7.61885	7.61885	7.61885	-1.08268	0.000115306	0.0017423	-1.2303	2.18181e-05	0.00031669	-0.87989	0.00108261	0.00931109	-0.883298	0.00105865	0.00793857
YMR144W		chrXIII	553362	554390	+	protein_coding	11	12	17	11	8	13	3.70938	3.70938	3.70938	3.70938	0.180327	0.452053	0.625385	0.0837129	0.727662	0.829943	0.283879	0.22368	0.40112	0.206711	0.382405	0.563835
YMR143W	RPS16A	chrXIII	551928	552903	+	protein_coding	619	637	725	796	890	1050	9.28459	9.28459	9.28459	9.28459	-0.473546	0.116055	0.253145	-0.739138	0.0173588	0.0554909	-0.393842	0.187563	0.358808	-0.468353	0.119618	0.259603
YMR142C	RPL13B	chrXIII	550206	551207	-	protein_coding	750	566	736	1151	979	1413	9.41021	9.41021	9.41021	9.41021	-0.826864	0.00184396	0.0130178	-0.754746	0.00397424	0.0183782	-0.708543	0.00632687	0.0332851	-0.463972	0.0637501	0.168334
YMR140W		chrXIII	547714	549183	+	protein_coding	63	74	57	50	47	35	6.03736	6.03736	6.03736	6.03736	-0.1775	0.424436	0.602525	-0.395896	0.0828051	0.180881	-0.230329	0.285074	0.467931	-0.273009	0.209488	0.382034
YMR139W	RIM11	chrXIII	546125	547237	+	protein_coding	83	77	63	35	29	29	5.79059	5.79059	5.79059	5.79059	-0.046377	0.811417	0.89621	0.0580686	0.763283	0.852349	0.204607	0.270579	0.45428	0.127043	0.494757	0.666419
YMR138W	CIN4	chrXIII	545155	545730	+	protein_coding	5	5	5	7	7	8	2.94282	2.94282	2.94282	2.94282	0.00610487	0.97893	0.990707	0.125402	0.626333	0.757528	0.243619	0.284132	0.466679	0.240594	0.298238	0.481284
YMR137C	PSO2	chrXIII	542978	544963	-	protein_coding	16	13	22	10	10	15	4.10275	4.10275	4.10275	4.10275	0.625925	0.011191	0.0497937	0.634421	0.0098251	0.0364359	0.291143	0.184946	0.355727	0.171538	0.43902	0.617126
YMR136W		chrXIII	541199	542881	+	protein_coding	111	96	98	55	43	33	5.78376	5.78376	5.78376	5.78376	-1.43037	0.001527	0.0114506	-1.96476	6.93425e-05	0.000794802	-1.44256	0.00103782	0.00902156	-1.66761	0.000294964	0.00286369
YMR135C	GID8	chrXIII	538689	540056	-	protein_coding	117	112	110	26	28	22	5.86708	5.86708	5.86708	5.86708	0.350011	0.219805	0.392495	0.103463	0.717517	0.823513	-0.409027	0.128605	0.278707	-0.376391	0.163301	0.32185
YMR134W		chrXIII	537838	538551	+	protein_coding	14	12	15	26	30	21	4.34	4.34	4.34	4.34	0.26472	0.144986	0.294814	-0.092853	0.61062	0.744475	0.218822	0.204623	0.380502	0.0610563	0.724582	0.840905
YMR133W		chrXIII	536207	537609	+	protein_coding	1	0	1	1	0	1	1.05137	1.05137	1.05137	1.05137	1.20427	0.0858963	0.207532	1.68431	0.0119633	0.04213	1.52928	0.0243772	0.0872017	1.87038	0.0058559	0.0302789
YMR132C		chrXIII	534944	535570	-	protein_coding	13	13	14	8	7	7	3.60781	3.60781	3.60781	3.60781	0.304181	0.324312	0.504588	0.858039	0.00581644	0.0244201	0.132709	0.648274	0.783712	0.636692	0.0311804	0.101614
YMR131C		chrXIII	533163	534698	-	protein_coding	32	30	37	257	222	239	7.06477	7.06477	7.06477	7.06477	-0.472044	0.0926013	0.217658	-0.374632	0.177994	0.315904	-0.647014	0.0227978	0.083462	-0.282516	0.301653	0.484487
YMR130W		chrXIII	532119	533027	+	protein_coding	17	18	18	22	26	23	4.35003	4.35003	4.35003	4.35003	-0.0901271	0.632371	0.770168	0.065849	0.724443	0.827837	0.0187374	0.915565	0.954643	-0.206995	0.257935	0.437808
YMR129W		chrXIII	527804	531817	+	protein_coding	174	174	165	289	254	248	7.80292	7.80292	7.80292	7.80292	-0.309004	0.00663556	0.033366	-0.319023	0.00527801	0.0226646	-0.276289	0.0133622	0.0566133	-0.346832	0.00251899	0.0157215
YMR128W	ECM16	chrXIII	523696	527499	+	protein_coding	20	14	25	139	129	133	6.2658	6.2658	6.2658	6.2658	-0.208642	0.457165	0.629424	0.24705	0.374202	0.535628	-0.516323	0.0662326	0.175783	0.0768778	0.77678	0.874059
YMR127C	SAS2	chrXIII	522329	523345	-	protein_coding	9	17	11	18	19	23	4.25031	4.25031	4.25031	4.25031	1.1943	0.000826681	0.00729731	1.20805	0.000729691	0.00505667	0.712123	0.0234467	0.0848499	0.858488	0.0075111	0.0367187
YMR126C		chrXIII	520761	521789	-	protein_coding	30	39	30	24	22	23	4.8431	4.8431	4.8431	4.8431	-0.0234286	0.856435	0.926968	-0.278812	0.0400902	0.104634	0.00599474	0.966635	0.982938	-0.133869	0.294329	0.477404
YMR125W	STO1	chrXIII	517539	520446	+	protein_coding	125	104	123	194	186	176	7.15837	7.15837	7.15837	7.15837	-0.215293	0.0479037	0.138519	-0.310387	0.00581136	0.0244201	-0.189628	0.0763181	0.194144	-0.190123	0.0763545	0.189231
YMR124W		chrXIII	514456	517287	+	protein_coding	62	66	61	56	49	49	6.14958	6.14958	6.14958	6.14958	-0.170868	0.302936	0.484071	-0.277713	0.0998432	0.207786	-0.113478	0.482414	0.655384	-0.187268	0.252785	0.43174
YMR123W		chrXIII	513593	513961	+	protein_coding	31	30	25	75	77	72	5.3534	5.3534	5.3534	5.3534	-0.0867056	0.576168	0.730349	-0.422311	0.0111499	0.0400614	-0.211196	0.165757	0.33124	-0.150759	0.321638	0.5042
YMR122W-A		chrXIII	511315	511569	+	protein_coding	116	84	152	193	168	229	7.31482	7.31482	7.31482	7.31482	-0.697499	0.000289894	0.00344049	-0.167648	0.32887	0.490417	-0.886128	1.12955e-05	0.00025037	-0.356192	0.0423506	0.126653
YMR122C		chrXIII	510701	511075	-	protein_coding	2	3	2	1	2	1	1.68405	1.68405	1.68405	1.68405	3.16532	1.93435e-06	6.38243e-05	2.69693	4.40788e-05	0.000551351	1.90175	0.000315673	0.00360454	1.92352	0.000321731	0.00305468
YMR121C	RPL15B	chrXIII	509734	510348	-	protein_coding	38	35	29	15	14	19	4.94877	4.94877	4.94877	4.94877	0.46484	0.0268344	0.0925013	0.882707	8.53514e-05	0.000935607	0.334377	0.0855033	0.209638	0.703475	0.000709345	0.00586644
YMR120C		chrXIII	507502	509280	-	protein_coding	575	461	366	134	48	195	7.73123	7.73123	7.73123	7.73123	-2.2857	5.06905e-05	0.000931748	-2.48373	1.84707e-05	0.000277015	-2.19156	7.33451e-05	0.00114263	-2.47922	1.71623e-05	0.000269457
YMR119W		chrXIII	505333	507207	+	protein_coding	53	51	51	60	60	44	5.99144	5.99144	5.99144	5.99144	-0.276885	0.157163	0.311998	-0.226188	0.243659	0.395962	-0.0661142	0.720063	0.832855	-0.336168	0.0788737	0.193274
YMR118C		chrXIII	502144	502734	-	protein_coding	2	4	5	3	1	1	1.69852	1.69852	1.69852	1.69852	1.48161	0.0751763	0.18877	3.28098	1.06674e-05	0.000177174	2.20423	0.00726722	0.0368805	3.9978	3.6762e-07	1.09181e-05
YMR117C		chrXIII	501250	501891	-	protein_coding	13	13	25	7	8	10	3.89149	3.89149	3.89149	3.89149	0.351939	0.118109	0.256421	0.114146	0.612716	0.745975	0.449661	0.035038	0.113328	0.141523	0.50738	0.677218
YMR116C	ASC1	chrXIII	499456	500688	-	protein_coding	512	366	705	1465	1268	1677	9.76538	9.76538	9.76538	9.76538	-0.975238	0.000461046	0.00482578	-0.93531	0.000711282	0.00496909	-0.811289	0.00263149	0.0177662	-0.580774	0.0254398	0.0880464
YMR115W	MGR3	chrXIII	497704	499209	+	protein_coding	47	41	40	52	37	52	5.59153	5.59153	5.59153	5.59153	-0.0521513	0.70051	0.82071	-0.120113	0.379504	0.540262	0.119633	0.367178	0.551088	0.0565942	0.670736	0.803949
YMR114C		chrXIII	496343	497449	-	protein_coding	21	22	23	14	20	16	4.68859	4.68859	4.68859	4.68859	0.835846	0.000446599	0.0047119	0.528354	0.0205222	0.062966	0.523232	0.0131497	0.0560281	0.382988	0.0665953	0.172383
YMR113W		chrXIII	494999	496282	+	protein_coding	30	34	32	22	26	31	5.01188	5.01188	5.01188	5.01188	0.087435	0.467692	0.638667	0.0496272	0.67942	0.800356	0.265079	0.027849	0.0958883	0.0900415	0.446061	0.623968
YMR112C		chrXIII	494100	494495	-	protein_coding	8	5	5	16	18	15	3.65955	3.65955	3.65955	3.65955	0.562398	0.0223884	0.0810202	0.170264	0.483229	0.637502	0.255107	0.266471	0.450268	0.160905	0.489106	0.661616
YMR111C		chrXIII	492404	493792	-	protein_coding	24	20	22	10	14	19	4.51043	4.51043	4.51043	4.51043	0.571921	0.00228586	0.0153298	0.232956	0.19338	0.334759	0.298413	0.0764628	0.194348	0.335621	0.0495033	0.141784
YMR110C		chrXIII	490394	491992	-	protein_coding	68	67	44	45	46	34	6.10118	6.10118	6.10118	6.10118	0.210347	0.47747	0.646311	0.242019	0.412827	0.573223	0.0552402	0.846815	0.912339	0.032888	0.908848	0.957108
YMR109W		chrXIII	486587	490246	+	protein_coding	132	131	129	142	140	133	7.24422	7.24422	7.24422	7.24422	-0.245448	0.0539098	0.149275	-0.479655	0.000483541	0.00376649	-0.209273	0.0937143	0.223587	-0.43486	0.00117076	0.00855562
YMR108W	ILV2	chrXIII	484084	486147	+	protein_coding	1711	1406	1704	343	281	417	9.41968	9.41968	9.41968	9.41968	0.148156	0.455612	0.627859	0.456301	0.0266302	0.0761567	0.220479	0.265886	0.449618	0.653979	0.00211546	0.0136994
YMR107W		chrXIII	483014	483361	+	protein_coding	4	7	5	1	3	1	3.03374	3.03374	3.03374	3.03374	1.21051	0.00751619	0.0364269	0.172086	0.7208	0.82549	1.50295	0.00129596	0.010663	0.522714	0.290253	0.472572
YMR106C	YKU80	chrXIII	478301	480190	-	protein_coding	23	26	30	11	9	14	4.70982	4.70982	4.70982	4.70982	0.392857	0.0197339	0.0736235	0.173974	0.29183	0.450445	0.389709	0.0142099	0.059247	0.0133553	0.931394	0.967591
YMR105W-A		chrXIII	478064	478258	+	protein_coding	3	4	3	3	1	1	1.99015	1.99015	1.99015	1.99015	1.17946	0.185652	0.351427	0.749289	0.414431	0.574789	1.35939	0.131895	0.283392	0.945716	0.314455	0.498252
YMR105C	PGM2	chrXIII	475897	477606	-	protein_coding	106	176	79	129	132	46	7.20565	7.20565	7.20565	7.20565	-1.99711	0.000944447	0.00801391	-2.11501	0.00053197	0.00404444	-2.0657	0.000556698	0.00561259	-2.43632	0.000102264	0.00118567
YMR104C	YPK2	chrXIII	473420	475453	-	protein_coding	55	61	44	104	72	74	6.71878	6.71878	6.71878	6.71878	-0.59649	0.230508	0.402822	-1.09447	0.0345177	0.0937951	-0.758291	0.125544	0.273561	-1.28638	0.0134569	0.0557605
YMR103C		chrXIII	472902	473264	-	protein_coding	10	12	8	13	12	8	3.70294	3.70294	3.70294	3.70294	-0.387854	0.361048	0.539871	-0.583649	0.176186	0.313989	-0.418085	0.300666	0.483907	-0.836208	0.0516029	0.145857
YMR102C		chrXIII	469848	472352	-	protein_coding	96	80	101	151	178	116	6.72909	6.72909	6.72909	6.72909	-1.36271	2.47089e-05	0.000515467	-1.40489	1.55197e-05	0.000238088	-1.55156	2.13207e-06	6.09207e-05	-1.72612	4.0435e-07	1.17769e-05
YMR101C		chrXIII	468445	469476	-	protein_coding	1	1	2	1	1	2	1.15921	1.15921	1.15921	1.15921	0.419308	0.548046	0.705369	0.78843	0.236069	0.387071	0.95773	0.10525	0.242048	1.02999	0.084995	0.203589
YMR100W		chrXIII	466300	468162	+	protein_coding	80	80	74	98	91	109	6.44624	6.44624	6.44624	6.44624	-0.0375543	0.725746	0.835342	0.0262178	0.806254	0.881238	-0.0376186	0.718631	0.832077	-0.107565	0.309391	0.492949
YMR099C	YMR099C	chrXIII	463934	464827	-	protein_coding	82	76	60	141	140	124	6.61889	6.61889	6.61889	6.61889	-0.202722	0.128226	0.27078	-0.0692805	0.595848	0.733136	-0.0375711	0.768446	0.86291	-0.101035	0.432697	0.611719
YMR098C	ATP25	chrXIII	460771	462609	-	protein_coding	40	46	38	26	27	28	5.23438	5.23438	5.23438	5.23438	0.159097	0.247574	0.421373	0.176761	0.199008	0.341342	0.0179199	0.888771	0.940235	0.0127962	0.921025	0.962701
YMR097C		chrXIII	459424	460527	-	protein_coding	24	23	22	21	20	21	4.51888	4.51888	4.51888	4.51888	0.331142	0.0256173	0.0894825	0.344053	0.0203301	0.0625358	0.194444	0.152649	0.312715	0.151231	0.268246	0.449363
YMR096W		chrXIII	458408	459301	+	protein_coding	623	598	687	7	9	16	7.57421	7.57421	7.57421	7.57421	0.839899	0.0137427	0.0572164	0.874779	0.0102234	0.0373785	0.203569	0.483609	0.656389	0.376783	0.199144	0.368294
YMR095C		chrXIII	457285	457959	-	protein_coding	128	128	132	2	1	4	5.18164	5.18164	5.18164	5.18164	0.0971445	0.891735	0.945961	1.50003	0.0123279	0.0430121	0.960839	0.0443161	0.134262	0.346005	0.502878	0.673793
YMR094W	CTF13	chrXIII	455825	457261	+	protein_coding	7	5	7	9	4	12	3.5264	3.5264	3.5264	3.5264	0.359831	0.256185	0.431616	0.781631	0.0142791	0.0478536	0.438746	0.12646	0.274946	0.488971	0.0929998	0.216568
YMR093W		chrXIII	454015	455556	+	protein_coding	42	25	38	112	94	113	5.89751	5.89751	5.89751	5.89751	-0.183365	0.616244	0.757768	0.0648727	0.857789	0.918091	-0.133037	0.70756	0.825601	0.170495	0.630712	0.778517
YMR092C		chrXIII	451632	453479	-	protein_coding	126	129	103	107	92	91	6.92789	6.92789	6.92789	6.92789	0.0597222	0.537458	0.696337	0.130145	0.183115	0.321491	-0.00358594	0.969783	0.984658	0.143488	0.136904	0.28532
YMR091C	NPL6	chrXIII	450058	451365	-	protein_coding	42	31	43	47	45	39	5.42798	5.42798	5.42798	5.42798	0.28062	0.0612828	0.163195	0.0791243	0.591045	0.72861	-0.0926024	0.51405	0.681224	0.0279345	0.843923	0.917616
YMR090W		chrXIII	449245	449928	+	protein_coding	29	38	38	15	14	14	4.98863	4.98863	4.98863	4.98863	0.62737	0.00317754	0.0193901	1.15541	1.1337e-06	2.62887e-05	1.14042	1.1638e-06	3.67359e-05	1.36297	4.30619e-08	1.67497e-06
YMR089C	YTA12	chrXIII	445609	448086	-	protein_coding	102	85	91	99	109	119	6.76667	6.76667	6.76667	6.76667	0.0334269	0.755812	0.855736	0.233601	0.0352314	0.0951734	-0.105683	0.319397	0.50436	0.11559	0.27678	0.457933
YMR088C		chrXIII	443414	445102	-	protein_coding	32	35	36	21	28	23	5.1473	5.1473	5.1473	5.1473	0.0559096	0.766921	0.862321	-0.118619	0.534355	0.683707	-0.379673	0.0390657	0.122035	-0.304058	0.0960482	0.221698
YMR087W		chrXIII	442527	443381	+	protein_coding	19	19	24	19	19	15	3.83484	3.83484	3.83484	3.83484	-0.0856726	0.720402	0.831944	0.0874905	0.70835	0.818287	-0.174441	0.428277	0.606835	-0.310089	0.174322	0.335563
YMR086W		chrXIII	439208	442090	+	protein_coding	105	112	114	92	91	72	6.87029	6.87029	6.87029	6.87029	-0.330167	0.0782537	0.194335	-0.358455	0.0569062	0.136634	-0.262614	0.150614	0.310175	-0.472239	0.0131242	0.0547203
YMR086C-A		chrXIII	442026	442364	-	protein_coding	3	5	5	3	2	6	1.90445	1.90445	1.90445	1.90445	0.0290936	0.950784	0.978899	-0.52073	0.308413	0.46967	0.0249545	0.951678	0.973806	0.0654614	0.875763	0.936996
YMR085W		chrXIII	437491	438789	+	protein_coding	10	15	18	7	8	4	3.4442	3.4442	3.4442	3.4442	0.299463	0.447072	0.620916	-0.261777	0.527052	0.677381	-0.197107	0.572011	0.725575	-0.607047	0.104366	0.236236
YMR084W		chrXIII	436628	437416	+	protein_coding	8	9	7	5	7	5	3.23411	3.23411	3.23411	3.23411	0.010633	0.981256	0.991452	0.0903435	0.839744	0.904075	0.0683318	0.864113	0.923876	-0.668286	0.126275	0.2693
YMR083W		chrXIII	434788	435915	+	protein_coding	153	164	116	170	155	176	7.49054	7.49054	7.49054	7.49054	-0.611761	3.13607e-05	0.000626071	0.0460582	0.713536	0.821289	-0.60437	2.85647e-05	0.000533178	0.0575915	0.642094	0.786048
YMR081C	ISF1	chrXIII	430079	431095	-	protein_coding	19	22	11	68	59	69	4.84605	4.84605	4.84605	4.84605	-3.61628	5.79958e-07	2.36255e-05	-4.52423	4.60074e-08	1.73362e-06	-3.63578	2.89048e-07	1.18549e-05	-4.08981	9.48222e-08	3.36284e-06
YMR080C	NAM7	chrXIII	426712	429627	-	protein_coding	220	194	198	210	201	203	7.58233	7.58233	7.58233	7.58233	-0.0504246	0.627831	0.76746	0.116093	0.267515	0.423875	-0.0116195	0.909923	0.952552	0.0199157	0.846511	0.918716
YMR079W	SEC14	chrXIII	424989	426059	+	protein_coding	100	92	81	231	208	194	6.96995	6.96995	6.96995	6.96995	-0.531704	0.00115928	0.00944502	-0.411513	0.0092101	0.0346831	-0.301307	0.0480582	0.141961	-0.162995	0.274511	0.456308
YMR078C	CTF18	chrXIII	422503	424728	-	protein_coding	14	18	18	26	19	28	4.73623	4.73623	4.73623	4.73623	0.663141	0.00280449	0.0176865	0.819581	0.000330668	0.002746	0.544043	0.00900283	0.0429755	0.396226	0.0540478	0.150094
YMR077C	VPS20	chrXIII	421484	422149	-	protein_coding	23	21	22	18	18	20	4.37318	4.37318	4.37318	4.37318	0.427717	0.0434007	0.129472	0.469804	0.0275497	0.0782002	0.188042	0.319258	0.504272	0.380861	0.0492228	0.141182
YMR076C		chrXIII	416196	420029	-	protein_coding	16	14	18	35	29	45	5.19761	5.19761	5.19761	5.19761	0.347274	0.0443399	0.131428	0.425709	0.0149373	0.0494546	0.387094	0.0230049	0.0837674	0.516286	0.00330619	0.0193341
YMR075W		chrXIII	413982	416036	+	protein_coding	34	32	43	35	37	38	5.46836	5.46836	5.46836	5.46836	0.0840756	0.511815	0.675363	0.103645	0.419091	0.578192	0.0853319	0.493846	0.666423	0.178004	0.160408	0.317083
YMR074C		chrXIII	413036	413473	-	protein_coding	62	77	65	111	144	106	6.14514	6.14514	6.14514	6.14514	-0.137047	0.409312	0.588316	-0.43589	0.0132811	0.0452048	0.0554334	0.734097	0.842274	-0.113274	0.493834	0.66577
YMR073C		chrXIII	412268	412873	-	protein_coding	42	46	41	21	18	23	5.00029	5.00029	5.00029	5.00029	0.278542	0.0722036	0.183755	0.339498	0.0298314	0.083227	0.182141	0.21506	0.391333	0.386571	0.0114997	0.0498787
YMR072W		chrXIII	411569	412120	+	protein_coding	61	60	60	102	103	91	6.22802	6.22802	6.22802	6.22802	-0.147695	0.153072	0.306501	0.0460823	0.648226	0.774506	-0.0203985	0.836575	0.90649	0.136181	0.175275	0.336862
YMR071C		chrXIII	410762	411265	-	protein_coding	49	46	51	39	45	34	5.43681	5.43681	5.43681	5.43681	-0.128752	0.331064	0.511791	-0.235089	0.082214	0.179916	-0.364177	0.00667668	0.0344638	-0.397373	0.00371422	0.0211255
YMR070W	MOT3	chrXIII	409154	410626	+	protein_coding	57	47	44	44	36	50	5.32585	5.32585	5.32585	5.32585	0.129698	0.382903	0.562964	0.00929598	0.949977	0.974381	-0.0926905	0.504282	0.674726	-0.173295	0.220725	0.395821
YMR069W	NAT4	chrXIII	407709	408566	+	protein_coding	2	2	3	13	9	9	2.67372	2.67372	2.67372	2.67372	1.13787	0.00284902	0.0178738	1.21324	0.00141311	0.00839374	0.596142	0.10323	0.238941	1.39352	0.000250133	0.00248444
YMR068W		chrXIII	406304	407584	+	protein_coding	14	18	20	10	10	11	3.73304	3.73304	3.73304	3.73304	0.497	0.0272284	0.0935385	0.805733	0.000525735	0.00400715	0.750359	0.000467261	0.00487955	0.717334	0.000859294	0.00670205
YMR067C	UBX4	chrXIII	404323	405573	-	protein_coding	37	31	37	44	45	46	5.00429	5.00429	5.00429	5.00429	-0.189161	0.272382	0.45078	0.272659	0.109393	0.222274	-0.0129388	0.937024	0.966532	0.110205	0.503902	0.673919
YMR066W		chrXIII	401541	404237	+	protein_coding	102	102	101	32	34	49	5.83917	5.83917	5.83917	5.83917	0.349553	0.0149092	0.060653	0.0704144	0.612078	0.745706	0.23122	0.0799903	0.200775	-0.119312	0.368961	0.549658
YMR065W	KAR5	chrXIII	399702	401216	+	protein_coding	32	40	35	12	16	17	4.6664	4.6664	4.6664	4.6664	0.211553	0.287522	0.46656	-0.330647	0.112719	0.227136	0.359105	0.0610306	0.165894	-0.13058	0.503043	0.673793
YMR064W	AEP1	chrXIII	397903	399459	+	protein_coding	85	96	86	47	36	41	5.83592	5.83592	5.83592	5.83592	-0.0405033	0.742319	0.846192	-0.00189857	0.987681	0.992747	0.0581659	0.624942	0.766431	0.123035	0.307029	0.490765
YMR063W		chrXIII	397077	397796	+	protein_coding	30	38	41	8	7	14	4.42338	4.42338	4.42338	4.42338	0.619072	0.0194087	0.0728559	0.807498	0.00255436	0.0131339	0.203974	0.380944	0.564645	0.316773	0.180338	0.343866
YMR062C	ARG7	chrXIII	395054	396379	-	protein_coding	956	918	921	75	50	96	8.12568	8.12568	8.12568	8.12568	0.205816	0.272819	0.451008	0.547203	0.00517772	0.0223934	0.841465	4.2861e-05	0.000743469	0.958364	6.67794e-06	0.00011947
YMR061W		chrXIII	392755	394788	+	protein_coding	125	114	108	89	93	75	6.49364	6.49364	6.49364	6.49364	-0.0508529	0.708409	0.82404	-0.188849	0.173953	0.310836	0.0676153	0.608544	0.752752	0.0651114	0.623738	0.774142
YMR060C	SAM37	chrXIII	391532	392515	-	protein_coding	14	20	20	15	14	19	4.03262	4.03262	4.03262	4.03262	-0.134854	0.499294	0.663827	0.10308	0.632014	0.761625	0.155434	0.371633	0.555635	0.171409	0.331184	0.513397
YMR059W	SEN15	chrXIII	391099	391485	+	protein_coding	18	18	12	11	16	11	3.77307	3.77307	3.77307	3.77307	0.492292	0.121241	0.261338	0.266117	0.406004	0.566227	0.664113	0.0269504	0.0934891	0.652247	0.0320262	0.103642
YMR058W		chrXIII	388822	390732	+	protein_coding	1296	1012	1178	1201	1409	1510	9.94676	9.94676	9.94676	9.94676	-2.21789	5.45079e-08	3.25374e-06	-0.379941	0.212438	0.357563	-2.38917	1.30423e-08	8.80364e-07	-0.88796	0.00583024	0.030224
YMR057C		chrXIII	388359	388730	-	protein_coding	2	1	1	0	0	0	0.595545	0.595545	0.595545	0.595545	4.97023	0.000835569	0.00734351	3.8162	0.0187064	0.0588933	2.08291	0.0195988	0.0747382	0.776858	0.470742	0.647525
YMR056C		chrXIII	387315	388244	-	protein_coding	31	34	32	11	11	11	5.21493	5.21493	5.21493	5.21493	2.13694	1.56009e-13	6.16899e-11	2.97443	7.15232e-18	8.62427e-15	2.1983	6.63316e-15	3.63557e-12	2.64901	3.28748e-17	3.30337e-14
YMR055C	BUB2	chrXIII	386101	387021	-	protein_coding	7	11	7	7	7	9	3.20106	3.20106	3.20106	3.20106	-0.0197529	0.958929	0.982226	0.355791	0.180886	0.318785	0.362735	0.163718	0.328035	0.706272	0.00835786	0.0397081
YMR054W		chrXIII	383303	385975	+	protein_coding	96	95	114	82	84	78	6.67044	6.67044	6.67044	6.67044	-0.2188	0.119448	0.25849	-0.203484	0.146951	0.275916	-0.267285	0.0542658	0.153185	-0.305214	0.0299451	0.0989798
YMR053C		chrXIII	380346	382898	-	protein_coding	23	35	32	14	15	13	5.11882	5.11882	5.11882	5.11882	0.252044	0.493365	0.659241	-0.134215	0.719423	0.824915	0.0111353	0.974452	0.986395	-0.334284	0.349633	0.530832
YMR052W		chrXIII	379586	380200	+	protein_coding	13	17	13	7	7	6	3.52202	3.52202	3.52202	3.52202	0.437154	0.0629242	0.166026	0.563109	0.0170195	0.0546964	0.285257	0.175025	0.342273	-0.0257449	0.905116	0.955682
YMR050C		chrXIII	373057	378325	-	transposable_element	3	3	4	2	1	2	1.2334	1.2334	1.2334	1.2334	-0.605263	0.306503	0.487371	-1.24199	0.0560092	0.13518	-0.626015	0.170837	0.337217	-0.894277	0.0677013	0.17406
YMR049C		chrXIII	368094	370517	-	protein_coding	26	20	27	240	199	212	6.73308	6.73308	6.73308	6.73308	-0.472417	0.0976017	0.225427	-0.122721	0.658081	0.782713	-0.588786	0.0383172	0.120257	-0.254619	0.355234	0.536366
YMR048W		chrXIII	366981	367934	+	protein_coding	5	7	10	6	7	8	3.24832	3.24832	3.24832	3.24832	0.781835	0.0115177	0.0506861	1.04293	0.000889412	0.00587324	0.785135	0.00525471	0.0292422	0.852715	0.00292075	0.0176269
YMR047C	NUP116	chrXIII	363364	366705	-	protein_coding	201	177	200	142	136	146	7.23235	7.23235	7.23235	7.23235	0.0434717	0.659395	0.788319	0.0254787	0.79634	0.875161	0.00496126	0.959045	0.978356	-0.115118	0.240635	0.4178
YMR046W-A		chrXIII	362702	362830	+	protein_coding	3	4	2	0	0	0	1.0465	1.0465	1.0465	1.0465	-0.807223	0.460766	0.632073	0.977463	0.235259	0.386288	2.08782	0.0150473	0.0617984	1.52238	0.111511	0.247079
YMR045C		chrXIII	357359	362627	-	transposable_element	58	63	54	64	61	47	5.27437	5.27437	5.27437	5.27437	-3.2693	3.17902e-18	6.38877e-15	-3.18489	5.02428e-18	7.57285e-15	-2.84299	5.82669e-18	1.17097e-14	-3.36735	3.16015e-19	7.95547e-16
YMR044W		chrXIII	355384	356811	+	protein_coding	31	30	30	29	31	29	5.17707	5.17707	5.17707	5.17707	0.13456	0.274292	0.452698	0.0928778	0.813146	0.88652	0.0424533	0.716623	0.831189	0.08703	0.460915	0.638626
YMR043W	MCM1	chrXIII	353871	354731	+	protein_coding	47	44	39	86	84	70	5.81562	5.81562	5.81562	5.81562	-0.707852	5.09307e-06	0.000140211	-0.41612	0.00255253	0.0131339	-1.00112	2.87658e-09	2.44266e-07	-0.647685	7.93136e-06	0.000139412
YMR042W	ARG80	chrXIII	352603	353136	+	protein_coding	41	41	30	17	14	21	4.96049	4.96049	4.96049	4.96049	1.21526	3.58723e-06	0.000103502	1.47707	8.49725e-08	2.87809e-06	1.39659	9.74508e-08	4.59009e-06	1.37911	1.49543e-07	4.98118e-06
YMR041C		chrXIII	350966	351973	-	protein_coding	38	37	43	11	10	13	4.75966	4.75966	4.75966	4.75966	0.900667	0.000224687	0.00284914	1.49441	4.12043e-08	1.62366e-06	0.731555	0.000824574	0.00763739	1.20916	6.90537e-07	1.7868e-05
YMR040W		chrXIII	350381	350863	+	protein_coding	6	5	7	3	11	4	3.28085	3.28085	3.28085	3.28085	0.750051	0.0284215	0.09632	0.56076	0.100191	0.208293	0.36238	0.211753	0.38816	0.430372	0.143282	0.294526
YMR039C	SUB1	chrXIII	348644	349522	-	protein_coding	29	34	32	35	39	36	5.28139	5.28139	5.28139	5.28139	0.350552	0.042496	0.127467	0.521345	0.00340956	0.0163664	-0.0964572	0.545581	0.705254	0.0576621	0.717899	0.837594
YMR038C	CCS1	chrXIII	347511	348260	-	protein_coding	99	68	96	118	106	97	6.28603	6.28603	6.28603	6.28603	-0.392647	0.0182746	0.069821	-0.189674	0.234746	0.386161	-0.681069	0.000111493	0.00159397	-0.438248	0.00772093	0.0375702
YMR037C		chrXIII	344403	346517	-	protein_coding	161	134	136	64	59	68	6.51157	6.51157	6.51157	6.51157	0.0757484	0.494191	0.65976	0.198319	0.079098	0.174938	0.11808	0.274064	0.456824	0.241611	0.0300658	0.0992156
YMR036C		chrXIII	341856	343520	-	protein_coding	28	25	24	28	22	29	5.0723	5.0723	5.0723	5.0723	0.144172	0.23841	0.411583	0.26637	0.0327747	0.0898586	0.146963	0.210805	0.387011	0.156729	0.185808	0.350513
YMR035W		chrXIII	341142	341675	+	protein_coding	26	26	26	8	10	11	4.22122	4.22122	4.22122	4.22122	0.590103	0.00891207	0.0420101	0.615673	0.00618501	0.0255407	0.417931	0.0336918	0.110336	0.221277	0.259133	0.439055
YMR034C		chrXIII	339418	340722	-	protein_coding	14	15	19	13	13	11	4.39548	4.39548	4.39548	4.39548	0.409119	0.0307255	0.101851	0.442908	0.0192658	0.0604073	0.152436	0.358965	0.543748	0.307891	0.0697514	0.17729
YMR033W	ARP9	chrXIII	337788	339277	+	protein_coding	64	55	62	76	80	77	5.97972	5.97972	5.97972	5.97972	-0.273362	0.0227574	0.0818293	-0.19751	0.0928567	0.196986	-0.113679	0.312347	0.496808	-0.129671	0.253387	0.432034
YMR032W	HOF1	chrXIII	335298	337307	+	protein_coding	27	23	39	29	21	42	4.89493	4.89493	4.89493	4.89493	-0.230223	0.264066	0.44146	-0.371625	0.0786986	0.174411	0.0148532	0.940177	0.968046	-0.31359	0.129338	0.273522
YMR031C		chrXIII	332212	334743	-	protein_coding	118	130	104	110	113	125	7.1564	7.1564	7.1564	7.1564	-0.338146	0.0935376	0.219175	-0.570608	0.00672243	0.0271464	-0.374911	0.0608488	0.165549	-0.732767	0.000695975	0.00577171
YMR030W		chrXIII	330793	331923	+	protein_coding	18	19	16	15	12	12	4.47713	4.47713	4.47713	4.47713	0.533886	0.0554158	0.152072	0.459476	0.0969362	0.202856	0.293699	0.244893	0.425474	-0.0562291	0.826263	0.906888
YMR029C		chrXIII	328660	330231	-	protein_coding	50	55	52	38	38	38	5.64891	5.64891	5.64891	5.64891	0.507824	0.000260438	0.0031484	0.36925	0.0055398	0.0235225	0.296918	0.0163452	0.0656531	0.161365	0.181682	0.344864
YMR028W		chrXIII	327482	328582	+	protein_coding	21	24	26	15	20	15	4.51366	4.51366	4.51366	4.51366	0.412666	0.019151	0.0722537	0.229429	0.265079	0.420902	0.316561	0.0546475	0.153814	0.137122	0.402272	0.582444
YMR027W		chrXIII	325877	327289	+	protein_coding	51	49	38	42	50	45	5.95258	5.95258	5.95258	5.95258	0.125393	0.342084	0.520682	0.494263	0.000543014	0.00411285	0.164478	0.193639	0.366776	0.444794	0.00109841	0.00819591
YMR026C	PEX12	chrXIII	324236	325435	-	protein_coding	42	37	32	17	17	23	4.81757	4.81757	4.81757	4.81757	-0.0851828	0.624145	0.764987	-0.0518366	0.984918	0.991672	0.0996159	0.546599	0.706419	0.251721	0.134428	0.281022
YMR025W		chrXIII	323300	324187	+	protein_coding	11	9	8	7	4	5	3.27978	3.27978	3.27978	3.27978	0.66048	0.0367443	0.115743	0.786171	0.0124971	0.0434014	0.82661	0.00477009	0.0272855	0.7606	0.009818	0.0447075
YMR024W	MRPL3	chrXIII	321875	323047	+	protein_coding	36	34	37	45	41	43	5.37583	5.37583	5.37583	5.37583	-0.117083	0.326278	0.506476	0.191821	0.107164	0.218939	0.0438052	0.697812	0.819355	0.166106	0.148609	0.3017
YMR023C	MSS1	chrXIII	319437	321017	-	protein_coding	27	25	30	17	18	21	4.54108	4.54108	4.54108	4.54108	0.294787	0.0972828	0.225143	0.269167	0.129119	0.251197	0.369863	0.0284656	0.0975664	0.31338	0.0634874	0.167781
YMR022W	UBC7	chrXIII	318680	319177	+	protein_coding	41	45	35	30	32	31	5.12616	5.12616	5.12616	5.12616	0.0305069	0.976345	0.989475	-0.0804568	0.563825	0.708875	-0.0854788	0.51207	0.679742	0.0735292	0.572877	0.732529
YMR021C	MAC1	chrXIII	317165	318418	-	protein_coding	69	82	51	21	18	23	5.28036	5.28036	5.28036	5.28036	0.307684	0.0721617	0.183726	0.547694	0.0019777	0.0107691	0.267406	0.0854316	0.209547	0.375168	0.0187122	0.0714023
YMR020W		chrXIII	315377	316903	+	protein_coding	83	87	97	26	31	23	5.87552	5.87552	5.87552	5.87552	0.481309	0.00396704	0.0229313	0.689587	8.47416e-05	0.000930614	0.321006	0.0340372	0.110984	0.589804	0.000287169	0.00280204
YMR019W		chrXIII	312156	315005	+	protein_coding	199	193	155	36	33	49	6.60813	6.60813	6.60813	6.60813	0.387163	0.00943484	0.0437924	0.31598	0.0318448	0.0880296	0.47891	0.00112683	0.00961746	0.188687	0.173573	0.334336
YMR018W		chrXIII	310208	311752	+	protein_coding	7	9	12	4	5	5	2.92421	2.92421	2.92421	2.92421	1.1263	0.00268947	0.0172498	0.409742	0.282786	0.439978	1.03993	0.00215548	0.015221	0.492684	0.149931	0.303049
YMR017W	SPO20	chrXIII	307489	308682	+	protein_coding	1	2	3	0	1	1	1.74194	1.74194	1.74194	1.74194	1.52423	0.0120651	0.0521436	1.15725	0.0609576	0.144406	3.10481	7.85605e-07	2.66091e-05	2.42931	0.000116007	0.00131221
YMR016C		chrXIII	303236	305593	-	protein_coding	68	46	97	53	50	67	5.67104	5.67104	5.67104	5.67104	0.332844	0.243551	0.416794	0.719591	0.0137869	0.0466188	0.0830605	0.753265	0.853929	0.473331	0.0791039	0.193711
YMR015C	ERG5	chrXIII	300869	302485	-	protein_coding	156	115	139	239	199	193	7.03677	7.03677	7.03677	7.03677	-0.653887	0.000597806	0.00587316	-0.461324	0.0108627	0.0391929	-0.668686	0.000412182	0.00446951	-0.678605	0.000365959	0.00341015
YMR014W		chrXIII	298868	300427	+	protein_coding	25	17	29	52	55	57	5.05224	5.05224	5.05224	5.05224	-0.0628115	0.85655	0.926968	0.175179	0.610291	0.744305	-0.406904	0.226353	0.404371	-0.0593349	0.857621	0.925635
YMR013C		chrXIII	295179	296738	-	protein_coding	49	46	50	34	33	32	4.90585	4.90585	4.90585	4.90585	-0.0532162	0.803298	0.890841	-0.259715	0.233088	0.384063	-0.0758594	0.707942	0.825726	-0.146421	0.476444	0.652452
YMR012W	CLU1	chrXIII	291134	294967	+	protein_coding	252	230	211	568	546	534	8.64703	8.64703	8.64703	8.64703	-0.525387	1.64793e-05	0.000366619	-0.271461	0.0129885	0.0446427	-0.511129	2.32501e-05	0.000455112	-0.177412	0.093936	0.217907
YMR011W		chrXIII	288079	289704	+	protein_coding	365	360	361	1144	975	1683	9.36254	9.36254	9.36254	9.36254	-1.7619	0.00375688	0.0220764	-1.73296	0.00425699	0.019225	-1.78657	0.00337526	0.0214881	-2.18521	0.00058752	0.00506747
YMR010W		chrXIII	285100	286317	+	protein_coding	48	66	61	59	63	69	6.16575	6.16575	6.16575	6.16575	-0.112607	0.354869	0.534476	-0.0373358	0.757105	0.848279	-0.151701	0.208037	0.384198	-0.0156956	0.895197	0.949366
YMR009W		chrXIII	284102	284641	+	protein_coding	91	88	83	22	30	25	5.42397	5.42397	5.42397	5.42397	0.350805	0.0283687	0.0961952	0.440014	0.00665947	0.0269667	-0.221089	0.142278	0.298051	-0.396564	0.0131048	0.0547203
YMR008C		chrXIII	280590	282584	-	protein_coding	158	158	165	138	299	127	6.96288	6.96288	6.96288	6.96288	-1.60151	2.75725e-07	1.24462e-05	-1.34805	4.23506e-06	8.02931e-05	-1.76284	2.51456e-08	1.50102e-06	-1.65081	9.05901e-08	3.23176e-06
YMR006C		chrXIII	277561	279681	-	protein_coding	17	11	19	226	160	115	5.88202	5.88202	5.88202	5.88202	-3.57734	6.14092e-12	1.05782e-09	-2.83982	3.10837e-10	2.6772e-08	-3.31513	3.20326e-11	3.94132e-09	-3.04473	1.84139e-10	1.60894e-08
YMR005W	TAF4	chrXIII	276045	277211	+	protein_coding	50	44	53	42	43	50	5.40737	5.40737	5.40737	5.40737	-0.00644019	0.974063	0.988466	0.308037	0.120991	0.238853	-0.0242512	0.897432	0.944261	0.275378	0.148822	0.3019
YMR004W		chrXIII	274017	275552	+	protein_coding	35	42	39	56	59	52	5.5952	5.5952	5.5952	5.5952	0.157353	0.2471	0.420957	0.35324	0.0116935	0.0413732	0.244334	0.064236	0.172425	0.212756	0.107209	0.24064
YMR003W		chrXIII	273118	273714	+	protein_coding	8	14	10	13	16	15	4.17852	4.17852	4.17852	4.17852	0.359009	0.197634	0.365935	0.299044	0.284411	0.441853	0.63798	0.0250981	0.0890097	0.499961	0.0800941	0.195027
YMR002W		chrXIII	272193	272663	+	protein_coding	87	72	87	152	157	142	6.50391	6.50391	6.50391	6.50391	0.328561	0.0119095	0.0517678	0.197946	0.11852	0.235205	0.301588	0.018444	0.0716027	0.362885	0.00549513	0.0289094
YMR001C-A		chrXIII	271347	271577	-	protein_coding	8	11	8	7	12	8	2.94978	2.94978	2.94978	2.94978	0.394383	0.229341	0.401513	-0.870053	0.0252426	0.0732023	0.110745	0.711886	0.827818	-0.323698	0.310841	0.494637
YMR001C	CDC5	chrXIII	269019	271136	-	protein_coding	75	65	70	57	55	75	5.81062	5.81062	5.81062	5.81062	-0.292582	0.0569547	0.1552	-0.616618	0.000270731	0.00235193	0.092162	0.522946	0.688186	-0.176124	0.233638	0.40972
YML133C		chrXIII	461	4684	-	protein_coding	1	1	1	1	1	2	1.19253	1.19253	1.19253	1.19253	0.31601	0.564511	0.720228	0.297785	0.588627	0.727518	1.39434	0.00677505	0.0348251	0.172608	0.762849	0.866959
YML132W		chrXIII	7244	8383	+	protein_coding	3	8	3	8	8	6	2.53067	2.53067	2.53067	2.53067	0.195597	0.587539	0.738589	0.165638	0.643764	0.770572	-0.030704	0.925024	0.961023	0.0690004	0.833605	0.910637
YML131W		chrXIII	10198	11295	+	protein_coding	43	41	46	30	26	31	5.49266	5.49266	5.49266	5.49266	-0.147539	0.42266	0.600687	2.01529	2.3114e-13	5.11012e-11	0.122631	0.512491	0.680017	2.17054	8.76357e-14	2.11342e-11
YML130C		chrXIII	11483	13174	-	protein_coding	142	154	118	227	241	162	7.40742	7.40742	7.40742	7.40742	0.101769	0.408681	0.587632	0.0532556	0.664576	0.787796	-0.013046	0.914153	0.954351	0.000609455	0.995988	0.998136
YML129C		chrXIII	14541	14753	-	protein_coding	12	13	9	21	15	11	4.09399	4.09399	4.09399	4.09399	-0.0858611	0.659077	0.788251	0.287069	0.136447	0.261616	0.188843	0.301773	0.484985	0.201842	0.274904	0.456583
YML128C		chrXIII	15135	16676	-	protein_coding	153	199	149	89	99	49	7.62979	7.62979	7.62979	7.62979	-0.029384	0.928383	0.967481	0.530625	0.110497	0.224003	0.117568	0.715845	0.830701	0.509535	0.121834	0.261866
YML127W		chrXIII	17064	18809	+	protein_coding	57	55	58	72	60	61	5.99102	5.99102	5.99102	5.99102	-0.17721	0.112336	0.248541	-0.0109219	0.91995	0.957103	-0.181139	0.0946329	0.224977	-0.227056	0.0398974	0.121363
YML126C	ERG13	chrXIII	19060	20535	-	protein_coding	123	120	115	268	245	244	7.40581	7.40581	7.40581	7.40581	-0.380279	0.00851727	0.0404654	-0.371827	0.00993376	0.0366977	-0.27829	0.046331	0.138214	-0.338315	0.0172511	0.067378
YML125C	PGA3	chrXIII	20761	21699	-	protein_coding	36	34	29	332	321	208	6.98244	6.98244	6.98244	6.98244	-0.768948	1.16538e-05	0.000276618	-0.621457	0.000194052	0.00180117	-0.619945	0.000183682	0.00237535	-0.400529	0.00994123	0.0449968
YML124C		chrXIII	22048	23683	-	protein_coding	96	90	101	127	123	147	6.99152	6.99152	6.99152	6.99152	0.0970148	0.451927	0.625354	0.228629	0.0819644	0.1795	0.139519	0.274828	0.457651	0.192309	0.136337	0.284422
YML123C	PHO84	chrXIII	24037	25800	-	protein_coding	5	37	120	9	20	212	5.18233	5.18233	5.18233	5.18233	-5.55286	5.14314e-05	0.000942493	-5.7923	3.80793e-05	0.000492517	-5.55536	0.000909905	0.00822461	-5.00184	0.00176551	0.0118931
YML121W		chrXIII	26930	27862	+	protein_coding	28	27	34	28	19	29	4.77097	4.77097	4.77097	4.77097	0.271483	0.215926	0.387908	0.554427	0.0131848	0.0451143	0.078445	0.701583	0.821807	0.55231	0.00975316	0.0444861
YML120C		chrXIII	28266	29807	-	protein_coding	38	40	32	34	38	27	5.97327	5.97327	5.97327	5.97327	-0.00608077	0.980818	0.991392	0.104205	0.67918	0.80023	0.142956	0.563337	0.718198	0.306194	0.220447	0.395677
YML119W		chrXIII	30611	31684	+	protein_coding	26	22	22	11	14	20	4.34403	4.34403	4.34403	4.34403	0.401295	0.041547	0.125481	0.337479	0.0835745	0.182232	0.478132	0.0128285	0.0550991	0.569167	0.00385179	0.0217225
YML118W		chrXIII	32334	33851	+	protein_coding	14	16	18	12	11	11	4.48493	4.48493	4.48493	4.48493	0.321469	0.331416	0.512072	0.0699074	0.833719	0.900321	0.259737	0.401252	0.582226	-0.232595	0.465754	0.643453
YML117W		chrXIII	34243	37647	+	protein_coding	213	228	217	176	163	165	7.84323	7.84323	7.84323	7.84323	-0.34932	0.0884945	0.211635	-0.377396	0.0667775	0.15449	-0.331185	0.102631	0.237993	-0.476366	0.0219879	0.0798103
YML116W-A	YML116W-A	chrXIII	37472	37774	+	protein_coding	2	2	3	1	2	1	1.15266	1.15266	1.15266	1.15266	-0.829671	0.113651	0.249984	-0.341053	0.461056	0.618262	-0.485514	0.336133	0.521768	0.114559	0.805337	0.893847
YML116W	ATR1	chrXIII	38196	39824	+	protein_coding	306	289	272	40	35	60	6.75866	6.75866	6.75866	6.75866	0.148333	0.394333	0.574373	0.0412933	0.813059	0.88652	0.115019	0.493876	0.666423	0.0224773	0.894622	0.948999
YML115C	VAN1	chrXIII	40187	41794	-	protein_coding	50	47	63	119	110	109	6.51971	6.51971	6.51971	6.51971	-0.146065	0.144375	0.293867	-0.18658	0.0655283	0.152126	-0.176591	0.0741619	0.190152	-0.0940753	0.333541	0.51615
YML114C	TAF8	chrXIII	42043	43575	-	protein_coding	66	56	60	39	38	47	5.40313	5.40313	5.40313	5.40313	-0.0022286	0.987677	0.994728	0.0880455	0.75381	0.845642	-0.142044	0.306613	0.490727	0.0495266	0.719799	0.83812
YML113W		chrXIII	44045	44791	+	protein_coding	13	7	18	31	22	39	4.20278	4.20278	4.20278	4.20278	0.233305	0.552215	0.708664	0.793874	0.041717	0.107576	0.192336	0.60007	0.746014	0.678399	0.067508	0.173711
YML112W		chrXIII	45063	45953	+	protein_coding	15	17	19	26	34	30	4.23503	4.23503	4.23503	4.23503	0.373492	0.160354	0.317184	0.603606	0.0240406	0.0705994	0.153271	0.518123	0.684052	0.254859	0.289176	0.4712
YML111W		chrXIII	46942	49704	+	protein_coding	64	63	70	85	86	97	6.3596	6.3596	6.3596	6.3596	0.0250884	0.825011	0.90535	-0.0227381	0.841673	0.905827	-0.0119332	0.914664	0.954351	0.0378705	0.734849	0.847307
YML110C	COQ5	chrXIII	50031	50954	-	protein_coding	50	66	55	62	57	52	6.13873	6.13873	6.13873	6.13873	-0.267029	0.024803	0.0872113	0.195015	0.0897859	0.192572	-0.209616	0.0635566	0.17114	0.150768	0.174802	0.336273
YML109W	ZDS2	chrXIII	51640	54468	+	protein_coding	15	17	20	30	25	34	5.10152	5.10152	5.10152	5.10152	0.64297	0.00282305	0.0177664	0.694173	0.00137957	0.00823508	0.520409	0.0103672	0.047244	0.739743	0.000513125	0.00447057
YML108W		chrXIII	54793	55110	+	protein_coding	12	18	15	21	25	29	4.78286	4.78286	4.78286	4.78286	0.511181	0.10635	0.239158	0.318496	0.313673	0.47492	0.187323	0.542296	0.702231	0.296899	0.339489	0.521489
YML107C		chrXIII	55265	56269	-	protein_coding	36	31	29	14	13	11	4.24376	4.24376	4.24376	4.24376	0.271227	0.226298	0.399282	0.245467	0.324903	0.486257	0.112679	0.568522	0.722822	0.00700559	0.972263	0.988829
YML106W	URA5	chrXIII	56773	57453	+	protein_coding	90	89	94	227	219	235	7.10346	7.10346	7.10346	7.10346	-0.606853	0.000209565	0.00274071	-0.54464	0.000680862	0.00482364	-0.56643	0.00040521	0.00441774	-0.394989	0.00951861	0.0437918
YML105C		chrXIII	57866	58687	-	protein_coding	32	25	33	61	54	60	5.29774	5.29774	5.29774	5.29774	-0.226469	0.206356	0.377121	-0.0911119	0.605067	0.739804	-0.222666	0.197715	0.371185	-0.00420971	0.9803	0.992958
YML104C		chrXIII	58939	62322	-	protein_coding	79	64	65	53	52	73	6.03586	6.03586	6.03586	6.03586	-0.111006	0.351838	0.531388	-0.174352	0.148065	0.277403	0.118841	0.30937	0.493687	0.181375	0.126125	0.269266
YML103C		chrXIII	62582	67549	-	protein_coding	312	295	264	251	256	263	7.97762	7.97762	7.97762	7.97762	0.0319725	0.732405	0.839908	-0.00856182	0.927054	0.962163	-0.0580872	0.53157	0.694138	-0.0830424	0.373467	0.554999
YML102W		chrXIII	68294	69700	+	protein_coding	17	15	22	17	14	26	4.49497	4.49497	4.49497	4.49497	0.751018	0.0114781	0.0505538	0.978437	0.00128446	0.00779859	0.479923	0.0762524	0.194059	0.736502	0.00829806	0.0394862
YML101C-A	YML101C-A	chrXIII	69409	69726	-	protein_coding	2	3	2	2	2	4	1.33751	1.33751	1.33751	1.33751	0.709207	0.257304	0.4332	-0.0935661	0.892534	0.93848	0.0642203	0.914696	0.954351	-0.289128	0.652891	0.793125
YML101C		chrXIII	69735	70088	-	protein_coding	13	13	12	13	22	20	4.16313	4.16313	4.16313	4.16313	0.401674	0.101808	0.231754	-0.0523795	0.831412	0.899279	0.388025	0.102745	0.238159	0.0135388	0.954933	0.981275
YML100W		chrXIII	70624	73920	+	protein_coding	194	313	199	315	348	140	8.87252	8.87252	8.87252	8.87252	-0.427361	0.419361	0.597979	-0.767786	0.15331	0.284228	-0.461648	0.382133	0.565786	-0.814204	0.129969	0.27446
YML099C	ARG81	chrXIII	74398	77040	-	protein_coding	93	89	76	61	62	63	5.95603	5.95603	5.95603	5.95603	0.262337	0.0601257	0.160896	0.334449	0.018155	0.0575179	0.0647539	0.614909	0.758292	-0.0448439	0.730252	0.844235
YML098W	TAF13	chrXIII	77267	77770	+	protein_coding	22	13	16	6	4	6	3.51284	3.51284	3.51284	3.51284	0.502997	0.0641751	0.167857	0.0265534	0.947258	0.972425	0.525701	0.0484079	0.142436	0.511525	0.05876	0.159148
YML097C	VPS9	chrXIII	78335	79690	-	protein_coding	55	54	58	21	16	18	4.97894	4.97894	4.97894	4.97894	0.344589	0.211024	0.383212	0.401595	0.144373	0.272775	0.0916264	0.715413	0.830425	0.629432	0.0153884	0.0615228
YML096W		chrXIII	79909	81486	+	protein_coding	20	17	23	31	22	28	4.56183	4.56183	4.56183	4.56183	0.247891	0.408595	0.587632	0.407915	0.174537	0.311695	0.241257	0.391349	0.573934	0.493516	0.0849882	0.203589
YML095C		chrXIII	81481	82113	-	protein_coding	10	9	9	7	4	8	3.23113	3.23113	3.23113	3.23113	0.532176	0.0455455	0.134013	0.325415	0.216363	0.362952	0.0870591	0.701367	0.821714	-0.193512	0.413188	0.592698
YML094W	GIM5	chrXIII	82275	82849	+	protein_coding	16	18	16	31	35	32	4.37621	4.37621	4.37621	4.37621	-0.510741	0.00898992	0.0422779	-0.367601	0.0502368	0.124079	-0.484756	0.00913272	0.0433894	-0.417522	0.0240062	0.084689
YML094C-A	YML094C-A	chrXIII	82219	82620	-	protein_coding	1	1	1	5	4	4	0.481181	0.481181	0.481181	0.481181	-1.92681	0.117913	0.256087	-4.09245	0.0132706	0.0452048	0.591638	0.583887	0.734921	-0.0983046	0.935143	0.969391
YML093W		chrXIII	83090	85789	+	protein_coding	28	24	36	186	152	181	6.42735	6.42735	6.42735	6.42735	-0.151226	0.634679	0.771633	0.155703	0.622853	0.754838	-0.420645	0.183679	0.354028	0.0610619	0.843904	0.917616
YML092C		chrXIII	85987	86739	-	protein_coding	52	46	49	96	113	97	5.98862	5.98862	5.98862	5.98862	-0.061208	0.606237	0.750514	0.00431836	0.970749	0.98546	0.118027	0.310134	0.494544	0.021299	0.854741	0.924587
YML091C		chrXIII	87123	90731	-	protein_coding	117	114	101	107	107	115	7.03224	7.03224	7.03224	7.03224	-0.152164	0.556841	0.713387	-0.4584	0.0849362	0.184334	0.203653	0.431723	0.610405	0.0352409	0.891677	0.947465
YML089C		chrXIII	91041	91409	-	protein_coding	2	1	1	1	1	0	0.909177	0.909177	0.909177	0.909177	1.53668	0.0804087	0.19771	2.04494	0.0148761	0.0493333	1.53617	0.0527328	0.150511	1.28794	0.11905	0.258825
YML088W		chrXIII	92235	94241	+	protein_coding	37	33	34	36	38	38	5.29542	5.29542	5.29542	5.29542	0.100249	0.384066	0.564077	-0.011198	0.987973	0.992747	0.126201	0.238277	0.418161	0.0446603	0.676831	0.8074
YML087C		chrXIII	94431	95369	-	protein_coding	5	7	7	10	9	12	3.00896	3.00896	3.00896	3.00896	1.01555	0.000177159	0.00243302	1.28545	4.38326e-06	8.28422e-05	1.01856	5.09722e-05	0.000856225	1.19204	4.99958e-06	9.41952e-05
YML086C		chrXIII	95791	97371	-	protein_coding	33	33	31	80	61	72	5.92514	5.92514	5.92514	5.92514	-0.536991	0.00062428	0.00603171	-0.0589211	0.673946	0.795306	-0.423792	0.00413408	0.0246045	-0.169364	0.224041	0.399865
YML085C		chrXIII	97941	99400	-	protein_coding	57	58	80	155	135	127	6.96099	6.96099	6.96099	6.96099	-0.113152	0.408128	0.587618	-0.105525	0.439996	0.598904	0.120318	0.374755	0.557991	0.143072	0.293525	0.476485
YML082W		chrXIII	101862	103811	+	protein_coding	36	32	38	91	80	100	5.77171	5.77171	5.77171	5.77171	0.127468	0.574952	0.729682	0.232171	0.309784	0.471031	0.0366315	0.868077	0.926366	0.108024	0.626663	0.775961
YML081W		chrXIII	104777	108532	+	protein_coding	159	146	143	176	155	162	7.20241	7.20241	7.20241	7.20241	-0.076629	0.517744	0.679764	-0.0461798	0.695889	0.809476	-0.0465718	0.689005	0.812519	0.00138533	0.990509	0.996648
YML081C-A		chrXIII	103983	104162	-	protein_coding	30	30	29	41	39	45	5.57622	5.57622	5.57622	5.57622	0.237135	0.0843311	0.204848	0.507695	0.00054372	0.00411304	0.457619	0.00134724	0.0110061	0.719801	4.49765e-06	8.63577e-05
YML080W		chrXIII	108806	110077	+	protein_coding	15	12	14	27	23	29	4.5245	4.5245	4.5245	4.5245	-0.0219112	0.95857	0.982226	0.392759	0.34545	0.507175	0.163279	0.682143	0.808734	0.443299	0.270069	0.450913
YML079W		chrXIII	110247	110852	+	protein_coding	28	28	33	24	22	30	4.9442	4.9442	4.9442	4.9442	-0.236358	0.132263	0.275827	-0.0759313	0.620363	0.752397	-0.0322202	0.82939	0.901839	0.168886	0.263297	0.443844
YML078W	CPR3	chrXIII	111002	111550	+	protein_coding	33	35	37	65	63	74	5.8144	5.8144	5.8144	5.8144	-0.234717	0.0805689	0.197869	0.166574	0.201801	0.344176	-0.112362	0.37492	0.557991	0.279975	0.0314373	0.10212
YML077W		chrXIII	111865	112344	+	protein_coding	20	15	29	28	23	31	4.28721	4.28721	4.28721	4.28721	-0.0913364	0.667595	0.79507	-0.0673788	0.75007	0.843374	0.217389	0.285374	0.468297	0.0077564	0.970135	0.987992
YML076C		chrXIII	112513	115347	-	protein_coding	138	110	139	45	44	49	6.29775	6.29775	6.29775	6.29775	0.344514	0.00394184	0.0228293	0.437586	0.000392866	0.00315392	0.448602	0.000198539	0.00251998	0.616986	2.19016e-06	4.63315e-05
YML075C		chrXIII	115734	118898	-	protein_coding	217	193	202	348	314	278	7.42057	7.42057	7.42057	7.42057	-1.34882	2.17786e-13	7.72373e-11	-1.37157	1.48933e-13	3.45353e-11	-1.26363	7.58583e-13	1.57707e-10	-1.4386	3.28504e-14	9.43118e-12
YML074C	FPR3	chrXIII	120089	121324	-	protein_coding	55	51	69	223	217	209	6.90325	6.90325	6.90325	6.90325	-0.581103	0.000890567	0.00769231	-0.26908	0.0961811	0.202043	-0.554482	0.00117766	0.00991632	-0.23257	0.142883	0.294039
YML073C	RPL6A	chrXIII	123227	124172	-	protein_coding	417	346	389	577	533	711	8.53416	8.53416	8.53416	8.53416	-0.789337	0.00141096	0.0107953	-0.813673	0.00106348	0.00669982	-0.701778	0.00378445	0.0230702	-0.50638	0.0307754	0.100621
YML072C		chrXIII	124730	129367	-	protein_coding	623	597	697	795	799	662	9.59089	9.59089	9.59089	9.59089	-0.497638	0.000508656	0.00519778	-0.550844	0.000160796	0.00155608	-0.447638	0.00144303	0.0115385	-0.473636	0.000837601	0.00657539
YML071C	COG8	chrXIII	129749	131572	-	protein_coding	44	49	45	25	24	34	5.16119	5.16119	5.16119	5.16119	0.222697	0.0920788	0.217022	0.274443	0.0396884	0.10399	0.192075	0.12366	0.271476	0.274826	0.0314301	0.10212
YML070W		chrXIII	133475	135229	+	protein_coding	104	100	109	61	68	66	6.82856	6.82856	6.82856	6.82856	0.401148	0.00308729	0.0189737	0.57944	5.82394e-05	0.000685791	0.41339	0.00194627	0.0140419	0.529372	0.000145323	0.00155899
YML069W		chrXIII	135500	137158	+	protein_coding	66	63	68	70	68	67	6.18749	6.18749	6.18749	6.18749	0.305533	0.0156142	0.0625593	0.170278	0.166356	0.300557	0.0787253	0.502215	0.673006	-0.0600675	0.611236	0.764927
YML068W		chrXIII	137550	138944	+	protein_coding	36	27	32	20	14	17	4.8338	4.8338	4.8338	4.8338	0.0557529	0.748174	0.850763	0.0554493	0.747974	0.842894	0.168737	0.310228	0.494544	0.229825	0.172586	0.333081
YML067C		chrXIII	139063	140214	-	protein_coding	68	76	70	78	89	91	6.50887	6.50887	6.50887	6.50887	-0.0180652	0.895292	0.94871	-0.215517	0.125779	0.245906	0.0584509	0.665342	0.796219	-0.0831793	0.541487	0.707059
YML065W		chrXIII	142210	144954	+	protein_coding	20	22	26	28	30	40	5.33354	5.33354	5.33354	5.33354	0.193317	0.167523	0.326417	0.199352	0.15417	0.285333	0.195157	0.14867	0.307807	0.157909	0.243498	0.420645
YML064C		chrXIII	145139	145876	-	protein_coding	21	19	28	13	9	14	3.90615	3.90615	3.90615	3.90615	0.0867486	0.70373	0.821962	0.00890518	0.969057	0.984597	-0.0357119	0.907915	0.951142	0.15093	0.479894	0.654737
YML063W	RPS1B	chrXIII	146482	147249	+	protein_coding	1196	970	1138	2168	2063	2518	10.388	10.388	10.388	10.388	-0.774475	0.00296196	0.018429	-0.922253	0.000581834	0.00430943	-0.616401	0.015063	0.0618209	-0.535361	0.0326248	0.104987
YML062C	MFT1	chrXIII	147505	148683	-	protein_coding	25	27	27	14	17	19	4.44803	4.44803	4.44803	4.44803	0.604041	0.00109505	0.00903152	0.278632	0.11411	0.229093	0.0636571	0.689972	0.81322	0.179048	0.268602	0.449709
YML061C	PIF1	chrXIII	148953	151532	-	protein_coding	25	24	39	42	40	41	5.28755	5.28755	5.28755	5.28755	0.0936742	0.582784	0.734757	0.144129	0.399062	0.559652	0.104762	0.529544	0.692738	0.274209	0.106555	0.239709
YML060W		chrXIII	151871	153001	+	protein_coding	3	2	5	22	18	19	3.84392	3.84392	3.84392	3.84392	0.337882	0.267594	0.445178	0.486462	0.110808	0.224407	0.467742	0.119108	0.264884	0.729714	0.0176522	0.0684896
YML059C		chrXIII	153219	158258	-	protein_coding	121	115	132	187	170	164	6.9063	6.9063	6.9063	6.9063	-0.268126	0.0484981	0.139103	-0.444449	0.00194671	0.0106407	-0.295196	0.0280307	0.0963497	-0.211589	0.109173	0.243458
YML058W-A		chrXIII	158760	158966	+	protein_coding	2	4	3	4	5	1	1.85722	1.85722	1.85722	1.85722	-0.443766	0.39367	0.574081	0.53327	0.246825	0.399991	-0.306697	0.561609	0.717512	1.34533	0.00462007	0.0251394
YML058W		chrXIII	159383	159697	+	protein_coding	81	60	101	110	107	119	6.22301	6.22301	6.22301	6.22301	-0.0712959	0.663926	0.792292	-0.331847	0.051794	0.127351	0.0544794	0.732185	0.841469	-0.297839	0.0728011	0.183878
YML057W	CMP2	chrXIII	160180	161994	+	protein_coding	63	65	62	50	41	44	5.94343	5.94343	5.94343	5.94343	0.102444	0.440826	0.61567	-0.0247394	0.852458	0.913197	0.10923	0.395367	0.577646	-0.0384477	0.765982	0.867908
YML056C		chrXIII	162194	164176	-	protein_coding	59	49	60	562	582	461	8.14546	8.14546	8.14546	8.14546	-0.752274	3.25714e-05	0.000645963	-0.702518	8.09497e-05	0.000892223	-0.797728	1.32468e-05	0.000285233	-0.627116	0.000301364	0.00290204
YML055W	SPC2	chrXIII	164790	165326	+	protein_coding	20	20	20	29	34	34	5.03982	5.03982	5.03982	5.03982	0.487499	0.000631679	0.00607399	0.396716	0.0042495	0.0192056	0.40009	0.00300576	0.0195699	0.485089	0.000494377	0.00433857
YML054C		chrXIII	165533	167308	-	protein_coding	9	6	16	2	1	5	4.17075	4.17075	4.17075	4.17075	0.563626	0.114209	0.250661	0.0557603	0.877394	0.929341	0.288659	0.371815	0.555635	-0.386925	0.255859	0.435386
YML053C		chrXIII	169116	169754	-	protein_coding	15	10	12	22	17	17	4.19661	4.19661	4.19661	4.19661	0.0887885	0.580837	0.733222	0.226707	0.160858	0.294328	0.36902	0.0204498	0.077154	0.236378	0.133599	0.280066
YML052W		chrXIII	170402	171310	+	protein_coding	54	50	62	159	149	134	6.5621	6.5621	6.5621	6.5621	-0.374886	0.00263908	0.0170719	-0.680474	1.7365e-06	3.82043e-05	-0.172823	0.135607	0.288503	-0.417466	0.000903832	0.00702217
YML051W		chrXIII	171594	172901	+	protein_coding	60	57	60	67	51	59	5.63689	5.63689	5.63689	5.63689	-0.218011	0.119908	0.259245	-0.291645	0.0404861	0.105257	-0.110112	0.39979	0.580944	-0.202212	0.131001	0.275865
YML050W		chrXIII	173139	174074	+	protein_coding	11	8	9	4	5	8	3.23914	3.23914	3.23914	3.23914	0.232633	0.353497	0.532942	0.0846268	0.735204	0.83538	0.502629	0.034067	0.111022	0.275455	0.24727	0.425303
YML049C		chrXIII	174220	178305	-	protein_coding	95	98	97	97	95	99	6.61098	6.61098	6.61098	6.61098	0.150236	0.0895989	0.213614	0.0959612	0.272842	0.42927	0.15715	0.071372	0.184939	-0.0440362	0.607306	0.762028
YML048W	GSF2	chrXIII	178426	179637	+	protein_coding	94	91	86	209	248	168	7.21544	7.21544	7.21544	7.21544	-0.169669	0.23979	0.412938	-0.350983	0.0192756	0.0604073	-0.159675	0.263599	0.447294	-0.403562	0.00747666	0.0367075
YML046W		chrXIII	181474	183363	+	protein_coding	60	69	55	56	57	59	5.83788	5.83788	5.83788	5.83788	-0.0334351	0.793153	0.884304	-0.121872	0.343842	0.506068	-0.0379587	0.75714	0.856113	-0.150179	0.231743	0.407926
YML043C		chrXIII	190244	191767	-	protein_coding	10	8	15	28	24	30	4.51381	4.51381	4.51381	4.51381	0.838735	0.172738	0.333794	1.01677	0.0991987	0.206658	0.449108	0.428042	0.606788	0.742031	0.194754	0.362287
YML042W	CAT2	chrXIII	192788	194800	+	protein_coding	23	22	24	8	10	12	4.54668	4.54668	4.54668	4.54668	0.703443	0.0434285	0.129491	0.982704	0.00519405	0.0224319	0.927854	0.00539579	0.0297089	1.0327	0.00228661	0.0145575
YML041C	VPS71	chrXIII	194913	195755	-	protein_coding	27	28	26	15	16	16	4.47862	4.47862	4.47862	4.47862	0.419811	0.00748407	0.0363007	0.197576	0.199656	0.341847	0.572137	5.09844e-05	0.000856225	0.344856	0.013639	0.0562831
YML038C		chrXIII	202775	204103	-	protein_coding	96	94	96	93	99	87	6.63434	6.63434	6.63434	6.63434	0.0821318	0.457408	0.629509	0.266547	0.0202216	0.0622655	0.0702042	0.515644	0.682207	0.0456999	0.672806	0.80563
YML037C		chrXIII	204386	205408	-	protein_coding	13	12	16	12	10	9	4.02283	4.02283	4.02283	4.02283	0.759659	0.00141983	0.010835	0.650588	0.00563068	0.023806	0.455572	0.0296597	0.100199	0.166195	0.425337	0.605516
YML036W		chrXIII	205642	206293	+	protein_coding	12	13	16	15	18	18	3.99403	3.99403	3.99403	3.99403	0.497115	0.0127586	0.0541703	0.094964	0.689253	0.805687	0.126473	0.487349	0.660276	-0.140245	0.455124	0.632537
YML035C	AMD1	chrXIII	206428	208860	-	protein_coding	73	88	66	111	123	111	6.54184	6.54184	6.54184	6.54184	-0.296062	0.00737251	0.035991	-0.168844	0.111255	0.224936	-0.368658	0.000946154	0.00840113	-0.360051	0.00123607	0.00889295
YML034W	SRC1	chrXIII	209525	212155	+	protein_coding	70	94	79	78	91	89	6.64472	6.64472	6.64472	6.64472	0.162639	0.281317	0.460761	-0.035718	0.812022	0.885928	0.16212	0.276494	0.459603	-0.159789	0.287536	0.469979
YML032C		chrXIII	212515	213930	-	protein_coding	52	50	61	63	60	70	5.60282	5.60282	5.60282	5.60282	0.00175203	0.989529	0.994741	-0.182778	0.180459	0.318538	0.17275	0.196151	0.369184	0.0131895	0.921456	0.962818
YML031W		chrXIII	214189	216156	+	protein_coding	70	56	67	137	116	122	6.67166	6.67166	6.67166	6.67166	-0.18404	0.0782476	0.194335	-0.304163	0.00532116	0.0228336	-0.223107	0.0319771	0.105754	-0.259087	0.0142329	0.0581765
YML030W		chrXIII	216435	216914	+	protein_coding	17	16	12	17	16	13	4.0857	4.0857	4.0857	4.0857	0.0254898	0.8968	0.949228	0.209254	0.282497	0.439756	-0.0264223	0.885072	0.937803	0.0702175	0.702786	0.827391
YML029W		chrXIII	217362	219878	+	protein_coding	117	115	116	62	49	46	6.47552	6.47552	6.47552	6.47552	0.0489183	0.716951	0.829448	0.0255534	0.849941	0.910986	0.243919	0.070006	0.182734	0.123876	0.35109	0.53201
YML028W	TSA1	chrXIII	220138	220728	+	protein_coding	107	100	166	450	405	573	8.67687	8.67687	8.67687	8.67687	0.177028	0.281135	0.460588	0.0842824	0.605316	0.739804	0.0802046	0.621369	0.76298	-0.257188	0.120387	0.260091
YML027W		chrXIII	221406	222563	+	protein_coding	17	8	17	12	7	16	3.76273	3.76273	3.76273	3.76273	0.517974	0.243164	0.416358	0.667514	0.130098	0.252659	0.278888	0.514282	0.681224	0.353437	0.415014	0.59461
YML026C	RPS18B	chrXIII	222987	223828	-	protein_coding	825	885	909	1011	1208	1225	9.81959	9.81959	9.81959	9.81959	-0.517067	0.0906299	0.214907	-0.78288	0.0130397	0.0447193	-0.365271	0.225615	0.40363	-0.514513	0.0920347	0.215505
YML025C	YML6	chrXIII	224406	225365	-	protein_coding	37	24	41	20	26	22	4.81078	4.81078	4.81078	4.81078	-0.207218	0.176229	0.338795	-0.0425471	0.776223	0.860698	0.214382	0.146492	0.304027	0.457978	0.0032784	0.0192573
YML024W	RPS17A	chrXIII	225889	226697	+	protein_coding	655	600	641	924	802	1035	9.30509	9.30509	9.30509	9.30509	-0.679375	0.0236845	0.0843436	-0.756174	0.0127184	0.0439171	-0.556049	0.0598364	0.163607	-0.431399	0.139444	0.289155
YML023C		chrXIII	226994	228664	-	protein_coding	49	40	42	30	31	31	5.09218	5.09218	5.09218	5.09218	0.0580141	0.784193	0.876607	0.0161614	0.939253	0.968786	0.0990819	0.626356	0.767697	0.250684	0.224607	0.400171
YML022W		chrXIII	228937	229500	+	protein_coding	85	81	77	198	217	175	6.83934	6.83934	6.83934	6.83934	-0.773574	0.000254462	0.00311427	-0.857622	7.41146e-05	0.000836774	-0.691551	0.00075065	0.00717222	-0.612849	0.0023993	0.0151788
YML021C		chrXIII	229734	230813	-	protein_coding	13	13	14	16	16	15	4.25244	4.25244	4.25244	4.25244	0.211096	0.322313	0.502255	0.453547	0.0359558	0.0965602	0.0415188	0.832559	0.904075	0.119551	0.546428	0.710623
YML020W		chrXIII	231149	233143	+	protein_coding	37	30	31	28	29	24	5.04814	5.04814	5.04814	5.04814	0.145362	0.3323	0.512781	0.244238	0.104316	0.214503	-0.184793	0.192931	0.36601	0.0512724	0.713896	0.834286
YML019W		chrXIII	233457	234455	+	protein_coding	47	43	41	67	66	57	5.66095	5.66095	5.66095	5.66095	-0.331697	0.00990175	0.0452199	-0.504167	0.000240722	0.00215329	0.132743	0.2648	0.448324	-0.0824927	0.490946	0.663536
YML018C		chrXIII	234771	235952	-	protein_coding	383	269	321	102	88	98	7.11231	7.11231	7.11231	7.11231	-0.00626589	0.980812	0.991392	0.0253713	0.922654	0.958753	-0.848085	0.00269565	0.0179979	-0.859926	0.00255179	0.0158933
YML017W	PSP2	chrXIII	236588	238731	+	protein_coding	86	91	103	88	100	107	6.52867	6.52867	6.52867	6.52867	-0.107128	0.334009	0.513972	-0.165859	0.140177	0.266601	-0.0717623	0.506453	0.675889	-0.0725651	0.503361	0.673793
YML016C		chrXIII	239458	241536	-	protein_coding	104	100	82	169	153	127	6.66097	6.66097	6.66097	6.66097	-0.402308	0.0177573	0.0685835	-0.594691	0.00087627	0.00580553	-0.318558	0.0528434	0.150548	-0.360962	0.0302641	0.0995973
YML015C	TAF11	chrXIII	241989	243029	-	protein_coding	19	23	20	18	18	21	4.6671	4.6671	4.6671	4.6671	0.361281	0.0426815	0.127896	0.302583	0.0878478	0.189088	0.146465	0.374273	0.557572	0.242841	0.147175	0.29977
YML014W	TRM9	chrXIII	243225	244064	+	protein_coding	13	11	19	30	25	34	4.30206	4.30206	4.30206	4.30206	-0.335021	0.0998186	0.228476	-0.236827	0.235754	0.38687	0.17337	0.355989	0.540603	0.234356	0.218231	0.393103
YML013W	UBX2	chrXIII	244149	245903	+	protein_coding	71	64	65	64	70	63	6.22104	6.22104	6.22104	6.22104	-0.148325	0.262949	0.440168	-0.0961332	0.464038	0.621126	0.00920818	0.942371	0.968887	-0.0488478	0.703357	0.82742
YML012W		chrXIII	246116	246751	+	protein_coding	100	82	119	135	135	167	7.36873	7.36873	7.36873	7.36873	0.0882023	0.545549	0.702953	-0.0124547	0.931887	0.964523	0.205219	0.162401	0.326261	0.100677	0.488868	0.661584
YML012C-A	YML012C-A	chrXIII	245537	245914	-	protein_coding	1	1	3	3	6	5	1.37875	1.37875	1.37875	1.37875	1.66328	0.00274288	0.0173894	0.274209	0.656831	0.782152	1.04571	0.0771961	0.195635	1.15831	0.0529595	0.148399
YML011C		chrXIII	246895	247428	-	protein_coding	22	18	21	7	9	9	3.88006	3.88006	3.88006	3.88006	0.640677	0.00388036	0.0227077	0.306783	0.171536	0.307612	0.0570953	0.788721	0.876233	0.268306	0.156681	0.312585
YML010W		chrXIII	247677	250868	+	protein_coding	87	72	83	139	141	139	6.87347	6.87347	6.87347	6.87347	-0.0797176	0.371406	0.550837	-0.065711	0.460587	0.617908	-0.259393	0.00533095	0.0294595	-0.112339	0.204318	0.375102
YML009C	MRPL39	chrXIII	251304	251516	-	protein_coding	10	13	12	14	22	21	4.24491	4.24491	4.24491	4.24491	0.354849	0.0437445	0.130234	0.329149	0.0605489	0.143664	0.00451296	0.97747	0.988057	0.116835	0.469024	0.646342
YML008C	ERG6	chrXIII	251839	252990	-	protein_coding	101	79	111	209	160	195	6.88965	6.88965	6.88965	6.88965	-0.62716	0.000319487	0.00369052	-0.841921	6.86951e-06	0.000123631	-0.532963	0.00150371	0.0117847	-0.927107	1.32009e-06	3.04936e-05
YML007W	YAP1	chrXIII	253848	255800	+	protein_coding	108	120	123	131	144	136	6.82371	6.82371	6.82371	6.82371	0.155692	0.143185	0.292038	0.247982	0.0228914	0.06802	0.150358	0.150471	0.310151	0.0746195	0.472091	0.648788
YML007C-A		chrXIII	253162	253272	-	protein_coding	5	4	5	5	7	5	1.73054	1.73054	1.73054	1.73054	1.26924	0.0382972	0.11914	2.10116	7.48754e-05	0.000842208	1.28736	0.00172458	0.0129644	0.52313	0.277971	0.459272
YML006C		chrXIII	256092	258416	-	protein_coding	193	153	143	75	59	66	6.44859	6.44859	6.44859	6.44859	-0.200545	0.152336	0.305127	-0.0599826	0.66199	0.785657	-0.176796	0.188554	0.359857	-0.118974	0.374634	0.556048
YML005W	TRM12	chrXIII	260221	261609	+	protein_coding	42	41	33	33	32	26	4.71997	4.71997	4.71997	4.71997	0.358922	0.143492	0.292312	-0.346958	0.175779	0.313543	0.287788	0.217566	0.394463	-0.418854	0.0932043	0.216793
YML004C		chrXIII	261705	262685	-	protein_coding	99	128	83	126	129	113	6.9092	6.9092	6.9092	6.9092	0.125959	0.334584	0.514577	0.160298	0.221185	0.368886	0.127615	0.316985	0.50147	0.0569755	0.654069	0.793917
YML003W		chrXIII	263483	264355	+	protein_coding	18	23	12	12	17	15	4.38952	4.38952	4.38952	4.38952	-0.0732252	0.792083	0.883841	-0.15169	0.586104	0.726036	0.202722	0.434843	0.612044	-0.185711	0.486483	0.659696
YML002W		chrXIII	264541	266754	+	protein_coding	49	56	33	27	29	29	5.13706	5.13706	5.13706	5.13706	-0.220062	0.311838	0.492682	-0.132622	0.536992	0.685913	0.0992815	0.624589	0.766154	-0.230747	0.270479	0.451272
YML001W	YPT7	chrXIII	267174	267800	+	protein_coding	89	105	75	87	102	70	6.68543	6.68543	6.68543	6.68543	0.184655	0.288454	0.467371	-0.085603	0.622876	0.754838	0.236947	0.170825	0.337217	0.00915658	0.957443	0.982206
YLR466W	YRF1-4	chrXII	1067087	1071235	+	protein_coding	0	1	0	0	1	1	0.582312	0.582312	0.582312	0.582312	1.52463	0.169481	0.329082	1.55244	0.155809	0.287886	1.01825	0.19292	0.36601	0.701615	0.395523	0.575823
YLR462W		chrXII	1065956	1066564	+	protein_coding	0	1	1	0	0	1	0.727158	0.727158	0.727158	0.727158	1.8813	0.0195586	0.0731422	3.14209	1.19044e-05	0.000193977	1.41353	0.0116429	0.0511252	0.96546	0.126431	0.269347
YLR460C		chrXII	1059757	1060887	-	protein_coding	5	6	3	10	13	8	2.49589	2.49589	2.49589	2.49589	-0.867997	0.0244108	0.0862249	-1.78221	0.000113045	0.00118119	0.0214782	0.959879	0.978544	-1.53256	0.00714103	0.0352647
YLR459W	GAB1	chrXII	1057334	1058518	+	protein_coding	43	35	33	55	53	49	5.53427	5.53427	5.53427	5.53427	-0.00833371	0.9476	0.977431	-0.268021	0.0435099	0.110918	0.0395374	0.748252	0.851172	-0.0818643	0.51183	0.681236
YLR457C		chrXII	1055812	1056771	-	protein_coding	10	12	14	9	10	12	3.69741	3.69741	3.69741	3.69741	0.716831	0.000699415	0.00642263	0.610995	0.00379724	0.0177469	0.712932	0.000281713	0.00327885	0.23829	0.201593	0.371797
YLR456W		chrXII	1055070	1055684	+	protein_coding	25	44	31	8	11	11	4.60047	4.60047	4.60047	4.60047	0.337174	0.204338	0.375046	-0.0577545	0.830209	0.898623	0.455516	0.0806117	0.201589	-0.0177176	0.946856	0.975231
YLR455W		chrXII	1053629	1054543	+	protein_coding	24	26	25	32	25	29	4.88928	4.88928	4.88928	4.88928	0.0511282	0.998397	0.999392	0.0031579	0.983265	0.991163	-0.0790397	0.586481	0.736878	-0.170963	0.249598	0.42763
YLR454W		chrXII	1043998	1051884	+	protein_coding	302	318	326	223	288	194	8.37963	8.37963	8.37963	8.37963	-0.0584697	0.695593	0.816584	-0.181748	0.229324	0.379833	0.0201558	0.891967	0.941304	-0.0913906	0.539717	0.705514
YLR453C		chrXII	1041799	1042986	-	protein_coding	13	19	15	12	13	12	3.93334	3.93334	3.93334	3.93334	0.316753	0.126812	0.269113	-0.067641	0.747293	0.842506	0.113916	0.554542	0.712257	0.30654	0.118744	0.258637
YLR452C		chrXII	1039270	1041366	-	protein_coding	217	334	248	115	119	152	7.01033	7.01033	7.01033	7.01033	-1.16181	3.57887e-08	2.22443e-06	-1.39603	1.04907e-09	6.8748e-08	-1.25348	5.02939e-09	4.09759e-07	-1.27782	3.98723e-09	2.3801e-07
YLR451W		chrXII	1036093	1038753	+	protein_coding	174	160	181	74	62	78	6.4385	6.4385	6.4385	6.4385	0.186626	0.125818	0.268042	0.173099	0.155149	0.28693	0.258586	0.0314777	0.104504	0.314257	0.0104464	0.0466184
YLR450W		chrXII	1032627	1035764	+	protein_coding	173	188	174	181	197	122	7.49199	7.49199	7.49199	7.49199	-0.370918	0.0314764	0.103644	-0.970355	2.0838e-06	4.40905e-05	-0.132456	0.422395	0.602323	-0.61222	0.000777487	0.0062168
YLR449W		chrXII	1030834	1032012	+	protein_coding	19	22	24	274	290	229	6.77232	6.77232	6.77232	6.77232	-0.756544	0.00272218	0.0173672	-0.654724	0.00815977	0.0316776	-0.928502	0.000331545	0.00372232	-0.607843	0.0124219	0.0525923
[truncated: 4,172 more rows]

## Sheet: wt_SD_vs_YPD_RNA_seq
Gene	logFC	logCPM	F	PValue	FDR
YNL142W	6.58525	7.93252	1239.3	6.79563e-19	4.28397e-15
[truncated: 6,303 more rows]

[truncated: 3 more sheets: MET4_ChIP_seq, MET4-AA_RNA_seq MET genes, Met4-AA_Rpb1_ChIP_seq MET genes]
